# Supplementary material for: Genomic-enabled classification of three Mycobacteroides abscessus subspecies and an effective subspecies-specific identification method
Source: J Clin Microbiol. 2025 Jul 24;63(8):e00697-25. doi: 10.1128/jcm.00697-25 (PMC12345259; doi:10.1128/jcm.00697-25)
Supplement: Tables S1 and S2 — Reclassification of Mycobacteroides abscessus at the subspecies level. [file jcm.00697-25-s0002.xlsx]

## Sheet: Sheet2
Supplementary table 1. Detailed information of genomes with assembly level of complete in this study
Assembly Accession	Assembly Name	Organism Name	Organism Infraspecific Names Strain	Annotation Name	Assembly Stats Total Sequence Length	Assembly Level	Assembly Release Date	Assembly Stats Contig N50	Assembly Stats Number of Scaffolds
GCF_000069185.1	ASM6918v1	Mycobacteroides abscessus ATCC 19977	ATCC 19977	GCF_000069185.1-RS_2025_03_09	5090491	Complete Genome	2008-03-01	5067172	2
GCF_000497265.2	ASM49726v2	Mycobacteroides abscessus subsp. massiliense CCUG 48898 = JCM 15300	JCM 15300	GCF_000497265.2-RS_2024_11_29	4978382	Complete Genome	2014-12-09	4978382	1
GCF_003609715.1	ASM360971v1	Mycobacteroides abscessus subsp. bolletii BD	BD	GCF_003609715.1-RS_2025_02_12	5080450	Complete Genome	2017-12-18	5080450	1
GCF_001677215.1	ASM167721v1	Mycobacteroides abscessus	FLAC055	GCF_001677215.1-RS_2025_01_28	5331134	Complete Genome	2016-06-28	5331134	1
GCF_001610675.1	ASM161067v1	Mycobacteroides abscessus	FLAC054	GCF_001610675.1-RS_2025_01_28	5330954	Complete Genome	2016-04-04	5330954	1
GCF_001606215.1	ASM160621v1	Mycobacteroides abscessus	FLAC004	GCF_001606215.1-RS_2025_01_28	5242371	Complete Genome	2016-04-04	5242371	1
GCF_001610615.1	ASM161061v1	Mycobacteroides abscessus	FLAC045	GCF_001610615.1-RS_2025_01_25	5217908	Complete Genome	2016-04-04	5217908	1
GCF_001677195.1	ASM167719v1	Mycobacteroides abscessus	FLAC046	GCF_001677195.1-RS_2025_01_25	5214168	Complete Genome	2016-06-28	5214168	1
GCF_001606315.1	ASM160631v1	Mycobacteroides abscessus	FLAC029	GCF_001606315.1-RS_2025_01_28	5188507	Complete Genome	2016-04-04	5188507	1
GCF_001677155.1	ASM167715v1	Mycobacteroides abscessus	FLAC028	GCF_001677155.1-RS_2025_01_25	5188101	Complete Genome	2016-06-28	5188101	1
GCF_014843195.1	ASM1484319v1	Mycobacteroides abscessus	JHN_AB_0032_1	GCF_014843195.1-RS_2024_09_11	5184618	Complete Genome	2020-10-05	5184618	1
GCF_001606275.1	ASM160627v1	Mycobacteroides abscessus	FLAC008	GCF_001606275.1-RS_2025_01_28	5166100	Complete Genome	2016-04-04	5166100	1
GCF_001606335.1	ASM160633v1	Mycobacteroides abscessus	FLAC031	GCF_001606335.1-RS_2025_01_28	5146255	Complete Genome	2016-04-04	5146255	1
GCF_004027995.1	ASM402799v1	Mycobacteroides abscessus	GZ0 1	GCF_004027995.1-RS_2024_03_20	5075529	Complete Genome	2019-01-16	5075529	1
GCF_001606295.1	ASM160629v1	Mycobacteroides abscessus	FLAC013	GCF_001606295.1-RS_2025_01_28	5074222	Complete Genome	2016-04-04	5074222	1
GCF_004028015.1	ASM402801v1	Mycobacteroides abscessus	GZ002	GCF_004028015.1-RS_2025_01_25	5082434	Complete Genome	2019-01-16	5067231	2
GCF_003586385.1	ASM358638v1	Mycobacteroides abscessus	7C	GCF_003586385.1-RS_2025_01_25	5067172	Complete Genome	2018-09-21	5067172	1
GCF_035759335.1	ASM3575933v1	Mycobacteroides abscessus	MD8	GCF_035759335.1-RS_2025_01_17	5090491	Complete Genome	2024-01-17	5067172	2
GCF_035761185.1	ASM3576118v1	Mycobacteroides abscessus	MD6	GCF_035761185.1-RS_2025_01_17	5090491	Complete Genome	2024-01-17	5067172	2
GCF_035763005.1	ASM3576300v1	Mycobacteroides abscessus	MD4	GCF_035763005.1-RS_2025_01_17	5090491	Complete Genome	2024-01-17	5067172	2
GCF_035764585.1	ASM3576458v1	Mycobacteroides abscessus	MD2	GCF_035764585.1-RS_2025_01_17	5090491	Complete Genome	2024-01-17	5067172	2
GCF_001606255.1	ASM160625v1	Mycobacteroides abscessus	FLAC007	GCF_001606255.1-RS_2025_01_28	5064478	Complete Genome	2016-04-04	5064478	1
GCF_010731915.1	ASM1073191v1	Mycobacteroides abscessus	JCM 30620	GCF_010731915.1-RS_2025_01_29	5193545	Complete Genome	2020-02-06	5035393	3
GCF_041494495.1	ASM4149449v1	Mycobacteroides abscessus	GD276A_RMB09_3	GCF_041494495.1-RS_2024_08_28	5161060	Complete Genome	2024-08-29	5026870	3
GCF_041497025.1	ASM4149702v1	Mycobacteroides abscessus	GD276A_RMM3	GCF_041497025.1-RS_2024_08_28	5161060	Complete Genome	2024-08-29	5026870	3
GCF_041499715.1	ASM4149971v1	Mycobacteroides abscessus	GD276B	GCF_041499715.1-RS_2024_08_28	5161059	Complete Genome	2024-08-29	5026869	3
GCF_041501425.1	ASM4150142v1	Mycobacteroides abscessus	GD276A	GCF_041501425.1-RS_2024_08_28	5161059	Complete Genome	2024-08-29	5026869	3
GCF_041501435.1	ASM4150143v1	Mycobacteroides abscessus	GD276A_RMB09_1	GCF_041501435.1-RS_2024_08_28	5161058	Complete Genome	2024-08-29	5026868	3
GCF_041501445.1	ASM4150144v1	Mycobacteroides abscessus	GD272	GCF_041501445.1-RS_2024_08_28	5137881	Complete Genome	2024-08-29	5026669	3
GCF_041501455.1	ASM4150145v1	Mycobacteroides abscessus	GD82	GCF_041501455.1-RS_2024_08_28	5020550	Complete Genome	2024-08-29	5020550	1
GCF_001610635.1	ASM161063v1	Mycobacteroides abscessus	FLAC048	GCF_001610635.1-RS_2025_01_25	4939234	Complete Genome	2016-04-04	4939234	1
GCF_014843135.1	ASM1484313v1	Mycobacteroides abscessus	JHN_AB_0004_2	GCF_014843135.1-RS_2024_09_11	4905866	Complete Genome	2020-10-05	4905866	1
GCF_014843175.1	ASM1484317v1	Mycobacteroides abscessus	JHN_AB_0023_1	GCF_014843175.1-RS_2024_09_11	4896142	Complete Genome	2020-10-05	4896142	1
GCF_001677095.1	ASM167709v1	Mycobacteroides abscessus	FLAC006	GCF_001677095.1-RS_2025_01_28	4891993	Complete Genome	2016-06-28	4891993	1
GCF_014843215.1	ASM1484321v1	Mycobacteroides abscessus	JHN_AB_0006_3	GCF_014843215.1-RS_2025_01_29	4891423	Complete Genome	2020-10-05	4891423	1
GCF_014843235.1	ASM1484323v1	Mycobacteroides abscessus	JHN_AB_0006_2	GCF_014843235.1-RS_2024_09_11	4891325	Complete Genome	2020-10-05	4891325	1
GCF_003076875.1	ASM307687v1	Mycobacteroides abscessus	G153	GCF_003076875.1-RS_2025_01_25	4886609	Complete Genome	2018-05-02	4886609	1
GCF_003076855.1	ASM307685v1	Mycobacteroides abscessus	G141	GCF_003076855.1-RS_2025_01_25	4876254	Complete Genome	2018-05-02	4876254	1
GCF_001606235.1	ASM160623v1	Mycobacteroides abscessus	FLAC005	GCF_001606235.1-RS_2025_01_28	4869298	Complete Genome	2016-04-04	4869298	1
GCF_001677175.1	ASM167717v1	Mycobacteroides abscessus	FLAC030	GCF_001677175.1-RS_2025_01_25	4867257	Complete Genome	2016-06-28	4867257	1
GCF_020735505.1	ASM2073550v1	Mycobacteroides abscessus	FDAARGOS_1602	GCF_020735505.1-RS_2025_01_30	4833535	Complete Genome	2021-11-03	4833535	1
GCF_001606195.1	ASM160619v1	Mycobacteroides abscessus	FLAC003	GCF_001606195.1-RS_2025_01_28	4826045	Complete Genome	2016-04-04	4826045	1
GCF_014843155.1	ASM1484315v1	Mycobacteroides abscessus	JHN_AB_0009_1	GCF_014843155.1-RS_2025_01_29	4805473	Complete Genome	2020-10-05	4805473	1
GCF_003076795.1	ASM307679v1	Mycobacteroides abscessus	G220	GCF_003076795.1-RS_2025_01_28	4800506	Complete Genome	2018-05-02	4800506	1
GCF_001610655.1	ASM161065v1	Mycobacteroides abscessus	FLAC049	GCF_001610655.1-RS_2025_01_28	4799801	Complete Genome	2016-04-04	4799801	1
GCF_017190535.1	ASM1719053v1	Mycobacteroides abscessus subsp. massiliense	GD68A	GCF_017190535.1-RS_2025_03_13	5119772	Complete Genome	2021-03-05	5119772	1
GCF_017183975.1	ASM1718397v1	Mycobacteroides abscessus subsp. massiliense	GD68B	GCF_017183975.1-RS_2025_03_13	5119711	Complete Genome	2021-03-05	5119711	1
GCF_030450105.1	ASM3045010v1	Mycobacteroides abscessus subsp. massiliense	T8763	GCF_030450105.1-RS_2024_11_29	5078908	Complete Genome	2023-07-13	5078908	1
GCF_002140035.1	ASM214003v1	Mycobacteroides abscessus subsp. massiliense	FLAC047	GCF_002140035.1-RS_2025_03_19	4936470	Complete Genome	2017-05-15	4936470	1
GCF_004209815.1	ASM420981v1	Mycobacteroides abscessus subsp. massiliense	GD01A	GCF_004209815.1-RS_2025_03_12	4901034	Complete Genome	2019-02-19	4901034	1
GCF_004209835.1	ASM420983v1	Mycobacteroides abscessus subsp. massiliense	GD01B	GCF_004209835.1-RS_2025_03_12	4889373	Complete Genome	2019-02-19	4889373	1
GCF_017189435.1	ASM1718943v1	Mycobacteroides abscessus subsp. abscessus	GD43A	GCF_017189435.1-RS_2025_03_13	5377795	Complete Genome	2021-03-05	5377795	1
GCF_017190795.1	ASM1719079v1	Mycobacteroides abscessus subsp. abscessus	GD05	GCF_017190795.1-RS_2025_03_13	5352395	Complete Genome	2021-03-05	5352395	1
GCF_017189415.1	ASM1718941v1	Mycobacteroides abscessus subsp. abscessus	GD43B	GCF_017189415.1-RS_2025_03_13	5286951	Complete Genome	2021-03-05	5286951	1
GCF_017190875.1	ASM1719087v1	Mycobacteroides abscessus subsp. abscessus	GD21	GCF_017190875.1-RS_2025_03_13	5486769	Complete Genome	2021-03-05	5218527	3
GCF_017190595.1	ASM1719059v1	Mycobacteroides abscessus subsp. abscessus	GD42	GCF_017190595.1-RS_2025_03_13	5232300	Complete Genome	2021-03-05	5197760	3
GCF_017183555.1	ASM1718355v1	Mycobacteroides abscessus subsp. abscessus	GD38	GCF_017183555.1-RS_2025_03_13	5182416	Complete Genome	2021-03-05	5182416	1
GCF_017183935.1	ASM1718393v1	Mycobacteroides abscessus subsp. abscessus	GD69B	GCF_017183935.1-RS_2025_03_13	5210349	Complete Genome	2021-03-05	5166738	3
GCF_017183955.1	ASM1718395v1	Mycobacteroides abscessus subsp. abscessus	GD69A	GCF_017183955.1-RS_2025_03_13	5210348	Complete Genome	2021-03-05	5166737	3
GCF_017189395.1	ASM1718939v1	Mycobacteroides abscessus subsp. abscessus	GD54	GCF_017189395.1-RS_2025_03_13	5186935	Complete Genome	2021-03-05	5155522	2
GCF_017183875.1	ASM1718387v1	Mycobacteroides abscessus subsp. abscessus	GD100B	GCF_017183875.1-RS_2025_03_13	5150786	Complete Genome	2021-03-05	5132669	2
GCF_017183895.1	ASM1718389v1	Mycobacteroides abscessus subsp. abscessus	GD100A	GCF_017183895.1-RS_2025_03_13	5150786	Complete Genome	2021-03-05	5132669	2
GCF_017189375.1	ASM1718937v1	Mycobacteroides abscessus subsp. abscessus	GD57	GCF_017189375.1-RS_2025_03_13	5120346	Complete Genome	2021-03-05	5120346	1
GCF_017183655.1	ASM1718365v1	Mycobacteroides abscessus subsp. abscessus	GD25	GCF_017183655.1-RS_2025_03_13	5194754	Complete Genome	2021-03-05	5112318	4
GCF_017183835.1	ASM1718383v1	Mycobacteroides abscessus subsp. abscessus	GD17	GCF_017183835.1-RS_2025_03_13	5107403	Complete Genome	2021-03-05	5107403	1
GCF_017183735.1	ASM1718373v1	Mycobacteroides abscessus subsp. abscessus	GD26	GCF_017183735.1-RS_2025_03_13	5098671	Complete Genome	2021-03-05	5098671	1
GCF_041154595.1	ASM4115459v1	Mycobacteroides abscessus subsp. abscessus	57626	GCF_041154595.1-RS_2024_08_10	5447685	Complete Genome	2024-08-10	5079558	4
GCF_017190695.1	ASM1719069v1	Mycobacteroides abscessus subsp. abscessus	GD41	GCF_017190695.1-RS_2025_03_13	5074858	Complete Genome	2021-03-05	5074858	1
GCF_017183775.1	ASM1718377v1	Mycobacteroides abscessus subsp. abscessus	GD22	GCF_017183775.1-RS_2025_03_13	5111734	Complete Genome	2021-03-05	5073923	3
GCF_017189355.1	ASM1718935v1	Mycobacteroides abscessus subsp. abscessus	GD59	GCF_017189355.1-RS_2025_03_13	5073623	Complete Genome	2021-03-05	5073623	1
GCF_041154585.1	ASM4115458v1	Mycobacteroides abscessus subsp. abscessus	57596	GCF_041154585.1-RS_2024_08_10	5442622	Complete Genome	2024-08-10	5072548	4
GCF_041154575.1	ASM4115457v1	Mycobacteroides abscessus subsp. abscessus	57630	GCF_041154575.1-RS_2024_08_10	5442593	Complete Genome	2024-08-10	5072447	4
GCF_041154565.1	ASM4115456v1	Mycobacteroides abscessus subsp. abscessus	57629	GCF_041154565.1-RS_2024_08_10	5441615	Complete Genome	2024-08-10	5072406	4
GCF_041154555.1	ASM4115455v1	Mycobacteroides abscessus subsp. abscessus	57625	GCF_041154555.1-RS_2024_08_10	5442421	Complete Genome	2024-08-10	5072346	4
GCF_020735425.1	ASM2073542v1	Mycobacteroides abscessus subsp. abscessus	FDAARGOS_1604	GCF_020735425.1-RS_2024_03_23	5090549	Complete Genome	2021-11-03	5067230	2
GCF_020735345.1	ASM2073534v1	Mycobacteroides abscessus subsp. abscessus	FDAARGOS_1605	GCF_020735345.1-RS_2024_03_23	5033491	Complete Genome	2021-11-03	5033491	1
GCF_017183795.1	ASM1718379v1	Mycobacteroides abscessus subsp. abscessus	GD20	GCF_017183795.1-RS_2025_03_13	5026147	Complete Genome	2021-03-05	5026147	1
GCF_021251405.1	ASM2125140v1	Mycobacteroides abscessus subsp. abscessus	CF00207-00450	GCF_021251405.1-RS_2024_03_23	5018523	Complete Genome	2021-12-21	5018523	1
GCF_030463595.1	ASM3046359v1	Mycobacteroides abscessus subsp. abscessus	T9277	GCF_030463595.1-RS_2024_10_25	4921095	Complete Genome	2023-07-13	4921095	1
GCF_017183815.1	ASM1718381v1	Mycobacteroides abscessus subsp. abscessus	GD19	GCF_017183815.1-RS_2025_03_13	4933928	Complete Genome	2021-03-05	4915323	2
GCF_020735485.1	ASM2073548v1	Mycobacteroides abscessus subsp. abscessus	FDAARGOS_1603	GCF_020735485.1-RS_2024_03_23	4833389	Complete Genome	2021-11-03	4833389	1
GCF_017183915.1	ASM1718391v1	Mycobacteroides abscessus subsp. bolletii	GD91	GCF_017183915.1-RS_2024_03_23	5312857	Complete Genome	2021-03-05	5312857	1
GCF_001050395.1	ASM105039v1	Mycobacteroides abscessus UC22	UC22	GCF_001050395.1-RS_2024_04_02	5257136	Complete Genome	2015-07-09	5257136	1
GCF_000445035.1	ASM44503v1	Mycobacteroides abscessus subsp. bolletii 50594	50594	GCF_000445035.1-RS_2024_12_11	5270527	Complete Genome	2013-05-22	5000473	3
GCF_000277775.2	ASM27777v2	Mycobacteroides abscessus subsp. massiliense str. GO 06	GO 06	GCF_000277775.2-RS_2025_03_03	4687873	Complete Genome	2014-06-10	4687873	1

## Sheet: Sheet1
Supplementary table 2. Reclassificiation of Mycobacteroides abscessus at the subspecies level
Number	Accession	Genome size (b)	GC percent (%)	Assembly Release Date	Organism name	reference genome	ANI between reference genome	Revised taxon based on ANI	Notes
1	GCF_000069185.1	5334433	64	2008-03-01	Mycobacteroides abscessus ATCC 19977	GCF_000069185.1	100	Mycobacteroides abscessus subsp. abscessus
2	GCF_000231155.1	5193545	64	2011-10-20	Mycobacteroides abscessus 47J26	GCF_000497265.2	98.7	Mycobacteroides abscessus subsp. massiliense
3	GCF_000239035.1	5270527	64	2011-12-20	Mycobacteroides abscessus subsp. bolletii BD	GCF_003609715.1	100	Mycobacteroides abscessus subsp. bolletii
4	GCF_000239055.1	5017602	64	2011-12-20	Mycobacteroides abscessus subsp. massiliense CCUG 48898 = JCM 15300	GCF_000497265.2	100	Mycobacteroides abscessus subsp. massiliense
5	GCF_000257225.2	4970860	64	2012-03-30	Mycobacteroides abscessus M93	GCF_000069185.1	99.32	Mycobacteroides abscessus subsp. abscessus
6	GCF_000257245.2	5117416	64	2012-03-30	Mycobacteroides abscessus M94	GCF_000069185.1	99.36	Mycobacteroides abscessus subsp. abscessus
7	GCF_000260575.2	5110391	64	2012-04-30	Mycobacteroides abscessus M154	GCF_000497265.2	98.92	Mycobacteroides abscessus subsp. massiliense
8	GCF_000260595.1	5118299	64	2012-04-30	Mycobacteroides abscessus M115	GCF_000497265.2	98.65	Mycobacteroides abscessus subsp. massiliense
9	GCF_000260615.2	5043564	64	2013-07-22	Mycobacteroides abscessus M24	GCF_003609715.1	99.14	Mycobacteroides abscessus subsp. bolletii
10	GCF_000261085.1	5206300	64	2012-05-04	Mycobacteroides abscessus subsp. bolletii M18	GCF_000497265.2	98.91	Mycobacteroides abscessus subsp. massiliense
11	GCF_000261105.1	5195205	64	2012-05-04	Mycobacteroides abscessus M159	GCF_000497265.2	98.96	Mycobacteroides abscessus subsp. massiliense
12	GCF_000261125.1	5330954	64	2012-05-04	Mycobacteroides abscessus M172	GCF_000497265.2	98.8	Mycobacteroides abscessus subsp. massiliense
13	GCF_000270565.1	5331134	64	2012-06-19	Mycobacteroides abscessus 3A-0930-R	GCF_000069185.1	99.92	Mycobacteroides abscessus subsp. abscessus
14	GCF_000270585.1	4977005	64	2012-06-19	Mycobacteroides abscessus 3A-0122-S	GCF_000069185.1	99.92	Mycobacteroides abscessus subsp. abscessus
15	GCF_000270605.1	4912611	64	2012-06-19	Mycobacteroides abscessus 6G-0728-R	GCF_000069185.1	100	Mycobacteroides abscessus subsp. abscessus
16	GCF_000270625.1	4908136	64	2012-06-19	Mycobacteroides abscessus 4S-0116-S	GCF_000069185.1	99.5	Mycobacteroides abscessus subsp. abscessus
17	GCF_000270645.1	4906540	64	2012-06-19	Mycobacteroides abscessus 6G-0212	GCF_000069185.1	99.99	Mycobacteroides abscessus subsp. abscessus
18	GCF_000270665.1	4906467	64	2012-06-19	Mycobacteroides abscessus subsp. massiliense CCUG 48898 = JCM 15300	GCF_000497265.2	99.99	Mycobacteroides abscessus subsp. massiliense
19	GCF_000270685.2	4922353	64	2012-06-19	Mycobacteroides abscessus 4S-0116-R	GCF_000069185.1	99.48	Mycobacteroides abscessus subsp. abscessus
20	GCF_000270705.1	4855027	64	2012-06-19	Mycobacteroides abscessus 3A-0731	GCF_000069185.1	99.92	Mycobacteroides abscessus subsp. abscessus
21	GCF_000270725.1	4929904	64	2012-06-19	Mycobacteroides abscessus 3A-0930-S	GCF_000069185.1	99.92	Mycobacteroides abscessus subsp. abscessus
22	GCF_000270745.2	4908652	64	2012-06-19	Mycobacteroides abscessus 4S-0206	GCF_000069185.1	99.45	Mycobacteroides abscessus subsp. abscessus
23	GCF_000270765.1	4985010	64	2012-06-19	Mycobacteroides abscessus subsp. bolletii 2B-0307	GCF_000497265.2	98.7	Mycobacteroides abscessus subsp. massiliense
24	GCF_000270785.1	5363981	64	2012-06-19	Mycobacteroides abscessus subsp. bolletii 2B-0912-S	GCF_000497265.2	98.66	Mycobacteroides abscessus subsp. massiliense
25	GCF_000270805.1	4911157	64	2012-06-19	Mycobacteroides abscessus subsp. bolletii 2B-0912-R	GCF_000497265.2	98.7	Mycobacteroides abscessus subsp. massiliense
26	GCF_000270825.1	5360751	64	2012-06-19	Mycobacteroides abscessus 3A-0119-R	GCF_000069185.1	99.92	Mycobacteroides abscessus subsp. abscessus
27	GCF_000270845.1	4920113	64	2012-06-19	Mycobacteroides abscessus 3A-0122-R	GCF_000069185.1	99.88	Mycobacteroides abscessus subsp. abscessus
28	GCF_000270865.1	5129522	64	2012-06-19	Mycobacteroides abscessus 6G-0125-S	GCF_000069185.1	99.98	Mycobacteroides abscessus subsp. abscessus
29	GCF_000270885.1	5476044	64	2012-06-19	Mycobacteroides abscessus subsp. bolletii 1S-153-0915	GCF_000497265.2	98.7	Mycobacteroides abscessus subsp. massiliense
30	GCF_000270905.1	5476534	64	2012-06-19	Mycobacteroides abscessus subsp. bolletii 2B-0626	GCF_000497265.2	98.6	Mycobacteroides abscessus subsp. massiliense
31	GCF_000270925.1	5127721	64	2012-06-19	Mycobacteroides abscessus subsp. bolletii 2B-1231	GCF_000497265.2	98.73	Mycobacteroides abscessus subsp. massiliense
32	GCF_000270945.1	5129375	64	2012-06-19	Mycobacteroides abscessus subsp. bolletii 2B-0107	GCF_000497265.2	98.58	Mycobacteroides abscessus subsp. massiliense
33	GCF_000270965.1	5114030	64	2012-06-19	Mycobacteroides abscessus 5S-0921	GCF_000497265.2	99.02	Mycobacteroides abscessus subsp. massiliense	M. abscessus subsp. massiliense with a complete erm(41) gene
34	GCF_000270985.1	5202390	64	2012-06-19	Mycobacteroides abscessus 6G-0125-R	GCF_000069185.1	100	Mycobacteroides abscessus subsp. abscessus
35	GCF_000271005.1	5079165	64	2012-06-19	Mycobacteroides abscessus 5S-0817	GCF_000497265.2	99.02	Mycobacteroides abscessus subsp. massiliense	M. abscessus subsp. massiliense with a complete erm(41) gene
36	GCF_000271025.1	4907886	64	2012-06-19	Mycobacteroides abscessus 5S-1212	GCF_000497265.2	99.02	Mycobacteroides abscessus subsp. massiliense	M. abscessus subsp. massiliense with a complete erm(41) gene
37	GCF_000271045.1	4983152	64	2012-06-19	Mycobacteroides abscessus 5S-1215	GCF_000497265.2	99.03	Mycobacteroides abscessus subsp. massiliense	M. abscessus subsp. massiliense with a complete erm(41) gene
38	GCF_000271065.1	4983570	64	2012-06-19	Mycobacteroides abscessus 5S-0422	GCF_000497265.2	99.02	Mycobacteroides abscessus subsp. massiliense	M. abscessus subsp. massiliense with a complete erm(41) gene
39	GCF_000271085.1	4982115	64	2012-06-19	Mycobacteroides abscessus 5S-0708	GCF_000497265.2	99.02	Mycobacteroides abscessus subsp. massiliense	M. abscessus subsp. massiliense with a complete erm(41) gene
40	GCF_000271105.1	5128042	64	2012-06-19	Mycobacteroides abscessus 3A-0810-R	GCF_000069185.1	99.92	Mycobacteroides abscessus subsp. abscessus
41	GCF_000271125.1	5127322	64	2012-06-19	Mycobacteroides abscessus 4S-0303	GCF_000069185.1	99.42	Mycobacteroides abscessus subsp. abscessus
42	GCF_000271145.1	5066009	64	2012-06-19	Mycobacteroides abscessus 6G-1108	GCF_000069185.1	99.99	Mycobacteroides abscessus subsp. abscessus
43	GCF_000271165.1	4964289	64	2012-06-19	Mycobacteroides abscessus subsp. bolletii 1S-151-0930	GCF_000497265.2	98.74	Mycobacteroides abscessus subsp. massiliense
44	GCF_000271185.1	5066106	64	2012-06-19	Mycobacteroides abscessus 6G-0728-S	GCF_000069185.1	100	Mycobacteroides abscessus subsp. abscessus
45	GCF_000271205.1	4997328	64	2012-06-19	Mycobacteroides abscessus 5S-0304	GCF_000497265.2	99.02	Mycobacteroides abscessus subsp. massiliense	M. abscessus subsp. massiliense with a complete erm(41) gene
46	GCF_000271225.1	5319693	64	2012-06-19	Mycobacteroides abscessus 5S-0421	GCF_000497265.2	99.02	Mycobacteroides abscessus subsp. massiliense	M. abscessus subsp. massiliense with a complete erm(41) gene
47	GCF_000271245.1	5158934	64	2012-06-19	Mycobacteroides abscessus 4S-0726-RA	GCF_000069185.1	99.42	Mycobacteroides abscessus subsp. abscessus
48	GCF_000271265.1	5221214	64	2012-06-19	Mycobacteroides abscessus 4S-0726-RB	GCF_000069185.1	99.45	Mycobacteroides abscessus subsp. abscessus
49	GCF_000271285.1	5041092	64	2012-06-19	Mycobacteroides abscessus subsp. bolletii 1S-152-0914	GCF_000497265.2	98.74	Mycobacteroides abscessus subsp. massiliense
50	GCF_000277775.2	4794504	64.5	2014-06-10	Mycobacteroides abscessus subsp. massiliense str. GO 06	GCF_000497265.2	98.8	Mycobacteroides abscessus subsp. massiliense
51	GCF_000280595.1	5204460	64	2012-07-20	Mycobacteroides abscessus M139	GCF_000497265.2	98.74	Mycobacteroides abscessus subsp. massiliense	M. abscessus subsp. massiliense with a complete erm(41) gene
52	GCF_000280615.1	5253081	64	2012-07-20	Mycobacteroides abscessus M152	GCF_000069185.1	99.32	Mycobacteroides abscessus subsp. abscessus
53	GCF_000280635.2	5242408	64	2012-07-20	Mycobacteroides abscessus M156	GCF_000497265.2	98.9	Mycobacteroides abscessus subsp. massiliense
54	GCF_000308015.1	5323965	64	2012-06-19	Mycobacteroides abscessus subsp. bolletii 1S-154-0310	GCF_000497265.2	98.7	Mycobacteroides abscessus subsp. massiliense
55	GCF_000332605.1	5253252	64	2013-01-24	Mycobacteroides abscessus 9808	GCF_000069185.1	99.28	Mycobacteroides abscessus subsp. abscessus
56	GCF_000333695.1	5239840	64	2013-01-18	Mycobacteroides abscessus CF	GCF_000069185.1	99.18	Mycobacteroides abscessus subsp. abscessus
57	GCF_000363915.2	4811264	64	2013-09-18	Mycobacteroides abscessus subsp. bolletii INCQS 00594	GCF_000497265.2	98.8	Mycobacteroides abscessus subsp. massiliense
58	GCF_000418575.1	4800506	64	2013-07-08	Mycobacteroides abscessus subsp. bolletii CRM-0020	GCF_000497265.2	98.81	Mycobacteroides abscessus subsp. massiliense
59	GCF_000443145.1	4886609	64	2013-08-02	Mycobacteroides abscessus V06705	GCF_000069185.1	99.92	Mycobacteroides abscessus subsp. abscessus
60	GCF_000445035.1	4876254	64	2013-05-22	Mycobacteroides abscessus subsp. bolletii 50594	GCF_000497265.2	98.86	Mycobacteroides abscessus subsp. massiliense
61	GCF_000497265.2	4802793	64.5	2014-12-09	Mycobacteroides abscessus subsp. massiliense CCUG 48898 = JCM 15300	GCF_000497265.2	100	Mycobacteroides abscessus subsp. massiliense
62	GCF_000523735.1	4801541	64.5	2014-01-27	Mycobacteroides abscessus MAB_082312_2272	GCF_000497265.2	98.73	Mycobacteroides abscessus subsp. massiliense
63	GCF_000523895.1	5164621	64	2014-01-27	Mycobacteroides abscessus	GCF_000069185.1	99.9	Mycobacteroides abscessus subsp. abscessus
64	GCF_000523915.1	4851243	64	2014-01-27	Mycobacteroides abscessus MAB_091912_2455	GCF_000497265.2	98.7	Mycobacteroides abscessus subsp. massiliense
65	GCF_000523935.1	4839387	64	2014-01-27	Mycobacteroides abscessus MAB_110811_2726	GCF_000069185.1	99.97	Mycobacteroides abscessus subsp. abscessus
66	GCF_000523955.1	4842619	64	2014-01-27	Mycobacteroides abscessus MAB_110811_1470	GCF_000069185.1	99.22	Mycobacteroides abscessus subsp. abscessus
67	GCF_000524075.1	4839602	64	2014-01-27	Mycobacteroides abscessus subsp. bolletii 103	GCF_000069185.1	100	Mycobacteroides abscessus subsp. abscessus
68	GCF_000611915.1	4876084	64	2014-04-01	Mycobacteroides abscessus subsp. abscessus	GCF_000069185.1	99.42	Mycobacteroides abscessus subsp. abscessus
69	GCF_000611935.1	4840383	64	2014-04-01	Mycobacteroides abscessus	GCF_000069185.1	99.42	Mycobacteroides abscessus subsp. abscessus
70	GCF_001050395.1	5146316	64	2015-07-09	Mycobacteroides abscessus UC22	GCF_000069185.1	99.32	Mycobacteroides abscessus subsp. abscessus
71	GCF_001187745.1	5157983	64	2015-07-27	Mycobacteroides abscessus	GCF_000069185.1	99.87	Mycobacteroides abscessus subsp. abscessus
72	GCF_001212805.1	5149168	64	2015-07-20	Mycobacteroides abscessus	GCF_000069185.1	99.39	Mycobacteroides abscessus subsp. abscessus
73	GCF_001212825.1	5159991	64	2015-07-20	Mycobacteroides abscessus	GCF_000497265.2	98.8	Mycobacteroides abscessus subsp. massiliense
74	GCF_001212845.1	5159481	64	2015-07-21	Mycobacteroides abscessus	GCF_000069185.1	99.97	Mycobacteroides abscessus subsp. abscessus
75	GCF_001212865.1	5348343	64	2015-07-20	Mycobacteroides abscessus	GCF_000069185.1	99.36	Mycobacteroides abscessus subsp. abscessus
76	GCF_001212885.1	4828940	64	2015-07-20	Mycobacteroides abscessus	GCF_000069185.1	99.39	Mycobacteroides abscessus subsp. abscessus
77	GCF_001212905.1	5160070	64	2015-07-20	Mycobacteroides abscessus	GCF_003609715.1	99.13	Mycobacteroides abscessus subsp. bolletii
78	GCF_001212945.1	5164333	64	2015-07-20	Mycobacteroides abscessus	GCF_000497265.2	98.8	Mycobacteroides abscessus subsp. massiliense
79	GCF_001212965.1	5148928	64	2015-07-20	Mycobacteroides abscessus	GCF_000497265.2	98.73	Mycobacteroides abscessus subsp. massiliense
80	GCF_001212985.1	4837060	64	2015-07-21	Mycobacteroides abscessus	GCF_000069185.1	99.14	Mycobacteroides abscessus subsp. abscessus
81	GCF_001213025.1	5164281	64	2015-07-20	Mycobacteroides abscessus	GCF_000497265.2	98.91	Mycobacteroides abscessus subsp. massiliense
82	GCF_001213065.1	4831982	64	2015-07-20	Mycobacteroides abscessus	GCF_000497265.2	98.81	Mycobacteroides abscessus subsp. massiliense
83	GCF_001213125.1	5160918	64	2015-07-20	Mycobacteroides abscessus	GCF_000497265.2	98.73	Mycobacteroides abscessus subsp. massiliense
84	GCF_001213145.1	5157778	64	2015-07-20	Mycobacteroides abscessus	GCF_000497265.2	98.75	Mycobacteroides abscessus subsp. massiliense
85	GCF_001213165.1	5168382	64	2015-07-21	Mycobacteroides abscessus	GCF_000069185.1	99.14	Mycobacteroides abscessus subsp. abscessus
86	GCF_001213185.1	5158927	64	2015-07-20	Mycobacteroides abscessus	GCF_000497265.2	98.75	Mycobacteroides abscessus subsp. massiliense
87	GCF_001213205.1	5150741	64	2015-07-20	Mycobacteroides abscessus	GCF_000069185.1	99.97	Mycobacteroides abscessus subsp. abscessus
88	GCF_001213225.1	5170350	64	2015-07-21	Mycobacteroides abscessus	GCF_000069185.1	99.28	Mycobacteroides abscessus subsp. abscessus
89	GCF_001213245.1	5158484	64	2015-07-20	Mycobacteroides abscessus	GCF_000497265.2	98.73	Mycobacteroides abscessus subsp. massiliense
90	GCF_001213285.1	5160424	64	2015-07-21	Mycobacteroides abscessus	GCF_000069185.1	99.36	Mycobacteroides abscessus subsp. abscessus
91	GCF_001213305.1	5159066	64	2015-07-20	Mycobacteroides abscessus	GCF_003609715.1	99.13	Mycobacteroides abscessus subsp. bolletii
92	GCF_001213325.1	5163376	64	2015-07-20	Mycobacteroides abscessus	GCF_000497265.2	98.8	Mycobacteroides abscessus subsp. massiliense
93	GCF_001213365.1	4832125	64	2015-07-20	Mycobacteroides abscessus	GCF_000497265.2	98.61	Mycobacteroides abscessus subsp. massiliense
94	GCF_001213385.1	5150413	64	2015-07-21	Mycobacteroides abscessus	GCF_000069185.1	99.32	Mycobacteroides abscessus subsp. abscessus
95	GCF_001213405.1	5150582	64	2015-07-20	Mycobacteroides abscessus	GCF_000497265.2	98.73	Mycobacteroides abscessus subsp. massiliense
96	GCF_001213425.1	5162608	64	2015-07-20	Mycobacteroides abscessus	GCF_000497265.2	98.7	Mycobacteroides abscessus subsp. massiliense
97	GCF_001213445.1	4837787	64	2015-07-20	Mycobacteroides abscessus	GCF_003609715.1	99.09	Mycobacteroides abscessus subsp. bolletii
98	GCF_001213465.1	4900414	64	2015-07-20	Mycobacteroides abscessus	GCF_000497265.2	98.75	Mycobacteroides abscessus subsp. massiliense
99	GCF_001213505.1	5156440	64	2015-07-20	Mycobacteroides abscessus	GCF_000069185.1	99.39	Mycobacteroides abscessus subsp. abscessus
100	GCF_001213545.1	5157872	64	2015-07-20	Mycobacteroides abscessus	GCF_000497265.2	98.8	Mycobacteroides abscessus subsp. massiliense
101	GCF_001213565.1	5103309	64	2015-07-20	Mycobacteroides abscessus	GCF_000069185.1	99.97	Mycobacteroides abscessus subsp. abscessus
102	GCF_001213585.1	5155703	64	2015-07-20	Mycobacteroides abscessus	GCF_000497265.2	98.75	Mycobacteroides abscessus subsp. massiliense
103	GCF_001213605.1	4825908	64	2015-07-21	Mycobacteroides abscessus	GCF_000069185.1	99.18	Mycobacteroides abscessus subsp. abscessus
104	GCF_001213625.1	4988329	64	2015-07-20	Mycobacteroides abscessus	GCF_000497265.2	98.73	Mycobacteroides abscessus subsp. massiliense
105	GCF_001213665.1	4988831	64	2015-07-20	Mycobacteroides abscessus	GCF_003609715.1	99.13	Mycobacteroides abscessus subsp. bolletii
106	GCF_001213685.1	4923708	64	2015-07-21	Mycobacteroides abscessus	GCF_000069185.1	99.23	Mycobacteroides abscessus subsp. abscessus
107	GCF_001213705.1	4989444	64	2015-07-21	Mycobacteroides abscessus	GCF_000069185.1	99.32	Mycobacteroides abscessus subsp. abscessus
108	GCF_001213725.1	5065894	64	2015-07-21	Mycobacteroides abscessus	GCF_000069185.1	99.39	Mycobacteroides abscessus subsp. abscessus
109	GCF_001213745.1	4957017	64	2015-07-21	Mycobacteroides abscessus	GCF_000069185.1	99.28	Mycobacteroides abscessus subsp. abscessus
110	GCF_001213765.1	4983606	64	2015-07-20	Mycobacteroides abscessus	GCF_000497265.2	98.81	Mycobacteroides abscessus subsp. massiliense
111	GCF_001213785.1	5139526	64	2015-07-21	Mycobacteroides abscessus	GCF_000069185.1	99.32	Mycobacteroides abscessus subsp. abscessus
112	GCF_001213805.1	5027343	64	2015-07-20	Mycobacteroides abscessus	GCF_000497265.2	98.74	Mycobacteroides abscessus subsp. massiliense
113	GCF_001213825.1	5211915	64	2015-07-21	Mycobacteroides abscessus	GCF_000069185.1	99.95	Mycobacteroides abscessus subsp. abscessus
114	GCF_001213845.1	5212393	64	2015-07-20	Mycobacteroides abscessus	GCF_003609715.1	99.14	Mycobacteroides abscessus subsp. bolletii
115	GCF_001213865.1	5214095	64	2015-07-20	Mycobacteroides abscessus	GCF_000497265.2	98.73	Mycobacteroides abscessus subsp. massiliense
116	GCF_001213885.1	5212956	64	2015-07-21	Mycobacteroides abscessus	GCF_000069185.1	99.36	Mycobacteroides abscessus subsp. abscessus
117	GCF_001213905.1	5026464	64	2015-07-20	Mycobacteroides abscessus	GCF_000497265.2	98.81	Mycobacteroides abscessus subsp. massiliense
118	GCF_001213945.1	5211145	64	2015-07-21	Mycobacteroides abscessus	GCF_000069185.1	99.28	Mycobacteroides abscessus subsp. abscessus
119	GCF_001213965.1	5212302	64	2015-07-20	Mycobacteroides abscessus	GCF_000069185.1	99.39	Mycobacteroides abscessus subsp. abscessus
120	GCF_001213985.1	5025768	64	2015-07-20	Mycobacteroides abscessus	GCF_003609715.1	99.13	Mycobacteroides abscessus subsp. bolletii
121	GCF_001214005.1	5212034	64	2015-07-20	Mycobacteroides abscessus	GCF_000497265.2	98.66	Mycobacteroides abscessus subsp. massiliense
122	GCF_001214025.1	5026768	64	2015-07-20	Mycobacteroides abscessus	GCF_000497265.2	98.75	Mycobacteroides abscessus subsp. massiliense
123	GCF_001214045.1	5201823	64	2015-07-20	Mycobacteroides abscessus	GCF_003609715.1	99.09	Mycobacteroides abscessus subsp. bolletii
124	GCF_001214065.1	5213656	64	2015-07-20	Mycobacteroides abscessus	GCF_003609715.1	99.09	Mycobacteroides abscessus subsp. bolletii
125	GCF_001214085.1	5019420	64	2015-07-21	Mycobacteroides abscessus	GCF_000069185.1	99.39	Mycobacteroides abscessus subsp. abscessus
126	GCF_001214105.1	4829370	64	2015-07-20	Mycobacteroides abscessus	GCF_003609715.1	99.09	Mycobacteroides abscessus subsp. bolletii
127	GCF_001214125.1	5024750	64	2015-07-20	Mycobacteroides abscessus	GCF_000497265.2	98.86	Mycobacteroides abscessus subsp. massiliense
128	GCF_001214145.1	4829434	64	2015-07-20	Mycobacteroides abscessus	GCF_000497265.2	98.9	Mycobacteroides abscessus subsp. massiliense
129	GCF_001214165.1	5024935	64	2015-07-20	Mycobacteroides abscessus	GCF_000497265.2	98.75	Mycobacteroides abscessus subsp. massiliense
130	GCF_001214185.1	5025500	64	2015-07-21	Mycobacteroides abscessus	GCF_000069185.1	99.36	Mycobacteroides abscessus subsp. abscessus
131	GCF_001214205.1	5211098	64	2015-07-20	Mycobacteroides abscessus	GCF_000497265.2	98.8	Mycobacteroides abscessus subsp. massiliense
132	GCF_001214225.1	4828778	64	2015-07-20	Mycobacteroides abscessus	GCF_003609715.1	99.13	Mycobacteroides abscessus subsp. bolletii
133	GCF_001214265.1	4817757	64	2015-07-20	Mycobacteroides abscessus	GCF_000497265.2	98.65	Mycobacteroides abscessus subsp. massiliense
134	GCF_001214285.1	4723078	64.5	2015-07-20	Mycobacteroides abscessus	GCF_000497265.2	98.65	Mycobacteroides abscessus subsp. massiliense
135	GCF_001214305.1	4830389	64	2015-07-20	Mycobacteroides abscessus	GCF_000497265.2	98.73	Mycobacteroides abscessus subsp. massiliense
136	GCF_001214345.1	5103366	64	2015-07-20	Mycobacteroides abscessus	GCF_000497265.2	98.66	Mycobacteroides abscessus subsp. massiliense
137	GCF_001214405.1	5213447	64	2015-07-21	Mycobacteroides abscessus	GCF_000497265.2	98.27	Mycobacteroides abscessus subsp. massiliense
138	GCF_001214445.1	4857535	64	2015-07-20	Mycobacteroides abscessus	GCF_000497265.2	98.81	Mycobacteroides abscessus subsp. massiliense
139	GCF_001214465.1	5068654	64	2015-07-20	Mycobacteroides abscessus	GCF_000497265.2	98.65	Mycobacteroides abscessus subsp. massiliense
140	GCF_001214505.1	4920622	64	2015-07-20	Mycobacteroides abscessus	GCF_000497265.2	98.73	Mycobacteroides abscessus subsp. massiliense
141	GCF_001214525.1	4727493	64.5	2015-07-20	Mycobacteroides abscessus	GCF_000497265.2	98.73	Mycobacteroides abscessus subsp. massiliense
142	GCF_001214565.1	4988243	64	2015-07-20	Mycobacteroides abscessus	GCF_000497265.2	98.86	Mycobacteroides abscessus subsp. massiliense
143	GCF_001214585.1	5194402	64	2015-07-21	Mycobacteroides abscessus	GCF_000069185.1	99.36	Mycobacteroides abscessus subsp. abscessus
144	GCF_001214625.1	4830117	64	2015-07-20	Mycobacteroides abscessus	GCF_000069185.1	99.18	Mycobacteroides abscessus subsp. abscessus
145	GCF_001214645.1	4806459	64.5	2015-07-20	Mycobacteroides abscessus	GCF_000497265.2	98.73	Mycobacteroides abscessus subsp. massiliense
146	GCF_001214665.1	4919958	64	2015-07-20	Mycobacteroides abscessus	GCF_000497265.2	98.73	Mycobacteroides abscessus subsp. massiliense
147	GCF_001214685.1	4722499	64.5	2015-07-20	Mycobacteroides abscessus	GCF_000497265.2	98.75	Mycobacteroides abscessus subsp. massiliense
148	GCF_001214725.1	4919528	64	2015-07-20	Mycobacteroides abscessus	GCF_000497265.2	98.73	Mycobacteroides abscessus subsp. massiliense
149	GCF_001214805.1	4919736	64	2015-07-20	Mycobacteroides abscessus	GCF_000497265.2	98.75	Mycobacteroides abscessus subsp. massiliense
150	GCF_001214825.1	4931795	64.5	2015-07-20	Mycobacteroides abscessus	GCF_000497265.2	98.8	Mycobacteroides abscessus subsp. massiliense
151	GCF_001214845.1	4903838	64	2015-07-20	Mycobacteroides abscessus	GCF_000497265.2	98.73	Mycobacteroides abscessus subsp. massiliense
152	GCF_001214885.1	4931348	64	2015-07-21	Mycobacteroides abscessus	GCF_000497265.2	98.49	Mycobacteroides abscessus subsp. massiliense
153	GCF_001214925.1	4911872	64	2015-07-21	Mycobacteroides abscessus	GCF_000069185.1	99.39	Mycobacteroides abscessus subsp. abscessus
154	GCF_001214985.1	4920344	64	2015-07-21	Mycobacteroides abscessus	GCF_000069185.1	99.37	Mycobacteroides abscessus subsp. abscessus
155	GCF_001215005.1	5661464	64	2015-07-21	Mycobacteroides abscessus	GCF_000069185.1	99.39	Mycobacteroides abscessus subsp. abscessus
156	GCF_001215025.1	5023635	64	2015-07-20	Mycobacteroides abscessus	GCF_000497265.2	98.7	Mycobacteroides abscessus subsp. massiliense
157	GCF_001215045.1	5023881	64	2015-07-20	Mycobacteroides abscessus	GCF_000069185.1	99.97	Mycobacteroides abscessus subsp. abscessus
158	GCF_001215065.1	5072963	64	2015-07-20	Mycobacteroides abscessus	GCF_000497265.2	98.73	Mycobacteroides abscessus subsp. massiliense
159	GCF_001215165.1	4861489	64	2015-07-21	Mycobacteroides abscessus	GCF_000069185.1	99.14	Mycobacteroides abscessus subsp. abscessus
160	GCF_001215205.1	4861757	64	2015-07-20	Mycobacteroides abscessus	GCF_000497265.2	98.74	Mycobacteroides abscessus subsp. massiliense
161	GCF_001215225.1	5186573	64	2015-07-20	Mycobacteroides abscessus	GCF_000497265.2	98.66	Mycobacteroides abscessus subsp. massiliense
162	GCF_001215245.1	4920697	64	2015-07-20	Mycobacteroides abscessus	GCF_000497265.2	98.75	Mycobacteroides abscessus subsp. massiliense
163	GCF_001215265.1	5083584	64	2015-07-21	Mycobacteroides abscessus	GCF_000069185.1	99.36	Mycobacteroides abscessus subsp. abscessus
164	GCF_001215285.1	5023136	64	2015-07-20	Mycobacteroides abscessus	GCF_000497265.2	98.61	Mycobacteroides abscessus subsp. massiliense
165	GCF_001215305.1	5073951	64	2015-07-20	Mycobacteroides abscessus	GCF_000497265.2	98.7	Mycobacteroides abscessus subsp. massiliense
166	GCF_001215325.1	4797265	64	2015-07-20	Mycobacteroides abscessus	GCF_000497265.2	98.65	Mycobacteroides abscessus subsp. massiliense
167	GCF_001215345.1	4956078	64	2015-07-20	Mycobacteroides abscessus	GCF_000497265.2	98.61	Mycobacteroides abscessus subsp. massiliense
168	GCF_001215385.1	4870741	64.5	2015-07-21	Mycobacteroides abscessus	GCF_000069185.1	99.28	Mycobacteroides abscessus subsp. abscessus
169	GCF_001215445.1	5065542	64	2015-07-20	Mycobacteroides abscessus	GCF_000069185.1	99.39	Mycobacteroides abscessus subsp. abscessus
170	GCF_001215465.1	5002759	64	2015-07-20	Mycobacteroides abscessus	GCF_003609715.1	99.09	Mycobacteroides abscessus subsp. bolletii
171	GCF_001215485.1	5002434	64	2015-07-20	Mycobacteroides abscessus	GCF_000497265.2	98.74	Mycobacteroides abscessus subsp. massiliense
172	GCF_001215565.1	5186969	64	2015-07-21	Mycobacteroides abscessus	GCF_000069185.1	99.39	Mycobacteroides abscessus subsp. abscessus
173	GCF_001215625.1	4720673	64.5	2015-07-21	Mycobacteroides abscessus	GCF_000069185.1	99.39	Mycobacteroides abscessus subsp. abscessus
174	GCF_001215645.1	4983419	64	2015-07-20	Mycobacteroides abscessus	GCF_000497265.2	98.73	Mycobacteroides abscessus subsp. massiliense
175	GCF_001215845.1	5437174	64	2015-07-21	Mycobacteroides abscessus	GCF_000069185.1	99.32	Mycobacteroides abscessus subsp. abscessus
176	GCF_001215905.1	5386577	64	2015-07-20	Mycobacteroides abscessus	GCF_000497265.2	98.74	Mycobacteroides abscessus subsp. massiliense
177	GCF_001215965.1	4796971	64.5	2015-07-21	Mycobacteroides abscessus	GCF_000069185.1	99.22	Mycobacteroides abscessus subsp. abscessus
178	GCF_001216005.1	4826619	64	2015-07-20	Mycobacteroides abscessus	GCF_000497265.2	98.73	Mycobacteroides abscessus subsp. massiliense
179	GCF_001216025.1	5016526	64	2015-07-20	Mycobacteroides abscessus	GCF_003609715.1	99.28	Mycobacteroides abscessus subsp. bolletii
180	GCF_001216045.1	5513607	64	2015-07-20	Mycobacteroides abscessus	GCF_000497265.2	98.73	Mycobacteroides abscessus subsp. massiliense
181	GCF_001216065.1	4900880	64	2015-07-21	Mycobacteroides abscessus	GCF_000069185.1	99.14	Mycobacteroides abscessus subsp. abscessus
182	GCF_001216145.1	5002474	64	2015-07-21	Mycobacteroides abscessus	GCF_000069185.1	99.14	Mycobacteroides abscessus subsp. abscessus
183	GCF_001216165.1	5128981	64	2015-07-20	Mycobacteroides abscessus	GCF_000497265.2	99.36	Mycobacteroides abscessus subsp. massiliense
184	GCF_001216185.1	4825708	64	2015-07-20	Mycobacteroides abscessus	GCF_000497265.2	98.81	Mycobacteroides abscessus subsp. massiliense
185	GCF_001216225.1	5162511	64	2015-07-20	Mycobacteroides abscessus	GCF_000497265.2	98.75	Mycobacteroides abscessus subsp. massiliense
186	GCF_001216265.1	4825991	64	2015-07-20	Mycobacteroides abscessus	GCF_003609715.1	99.09	Mycobacteroides abscessus subsp. bolletii
187	GCF_001216305.1	4826338	64	2015-07-21	Mycobacteroides abscessus	GCF_000069185.1	99.32	Mycobacteroides abscessus subsp. abscessus
188	GCF_001216365.1	4827796	64	2015-07-20	Mycobacteroides abscessus	GCF_000497265.2	98.7	Mycobacteroides abscessus subsp. massiliense
189	GCF_001216405.1	4826518	64	2015-07-20	Mycobacteroides abscessus	GCF_000497265.2	98.65	Mycobacteroides abscessus subsp. massiliense
190	GCF_001216625.1	4828433	64	2015-07-20	Mycobacteroides abscessus	GCF_000497265.2	98.73	Mycobacteroides abscessus subsp. massiliense
191	GCF_001216665.1	4826434	64	2015-07-20	Mycobacteroides abscessus	GCF_000497265.2	98.74	Mycobacteroides abscessus subsp. massiliense
192	GCF_001216685.1	4827101	64	2015-07-20	Mycobacteroides abscessus	GCF_000497265.2	98.73	Mycobacteroides abscessus subsp. massiliense
193	GCF_001216725.1	4827541	64	2015-07-20	Mycobacteroides abscessus	GCF_000497265.2	98.7	Mycobacteroides abscessus subsp. massiliense
194	GCF_001216805.1	4922088	63.5	2015-07-20	Mycobacteroides abscessus	GCF_000497265.2	98.73	Mycobacteroides abscessus subsp. massiliense
195	GCF_001216825.1	4826510	64	2015-07-20	Mycobacteroides abscessus	GCF_000497265.2	98.73	Mycobacteroides abscessus subsp. massiliense
196	GCF_001216865.1	4827093	64	2015-07-20	Mycobacteroides abscessus	GCF_000497265.2	98.73	Mycobacteroides abscessus subsp. massiliense
197	GCF_001216885.1	4826114	64	2015-07-20	Mycobacteroides abscessus	GCF_000497265.2	98.86	Mycobacteroides abscessus subsp. massiliense
198	GCF_001216905.1	4902205	64	2015-07-20	Mycobacteroides abscessus	GCF_000497265.2	98.75	Mycobacteroides abscessus subsp. massiliense
199	GCF_001216925.1	5025647	64	2015-07-21	Mycobacteroides abscessus	GCF_000497265.2	98.8	Mycobacteroides abscessus subsp. massiliense
200	GCF_001216965.1	5240753	64	2015-07-20	Mycobacteroides abscessus	GCF_003609715.1	99.09	Mycobacteroides abscessus subsp. bolletii
201	GCF_001217105.1	4659547	64.5	2015-07-20	Mycobacteroides abscessus	GCF_000497265.2	98.73	Mycobacteroides abscessus subsp. massiliense
202	GCF_001217125.1	4841126	64	2015-07-20	Mycobacteroides abscessus	GCF_000069185.1	99.28	Mycobacteroides abscessus subsp. abscessus
203	GCF_001217145.1	4843820	64	2015-07-21	Mycobacteroides abscessus	GCF_000069185.1	99.28	Mycobacteroides abscessus subsp. abscessus
204	GCF_001217165.1	5162869	64	2015-07-20	Mycobacteroides abscessus	GCF_000497265.2	98.73	Mycobacteroides abscessus subsp. massiliense
205	GCF_001217185.1	4826600	64	2015-07-21	Mycobacteroides abscessus	GCF_000069185.1	99.39	Mycobacteroides abscessus subsp. abscessus
206	GCF_001217225.1	5227088	64	2015-07-20	Mycobacteroides abscessus	GCF_000497265.2	98.73	Mycobacteroides abscessus subsp. massiliense
207	GCF_001217285.1	4854616	64	2015-07-20	Mycobacteroides abscessus	GCF_000497265.2	98.61	Mycobacteroides abscessus subsp. massiliense
208	GCF_001217325.1	5043959	64	2015-07-20	Mycobacteroides abscessus	GCF_000497265.2	98.7	Mycobacteroides abscessus subsp. massiliense
209	GCF_001217365.1	5051696	64	2015-07-20	Mycobacteroides abscessus	GCF_000497265.2	98.8	Mycobacteroides abscessus subsp. massiliense
210	GCF_001217405.1	5114099	64	2015-07-20	Mycobacteroides abscessus	GCF_000497265.2	98.66	Mycobacteroides abscessus subsp. massiliense
211	GCF_001217465.1	5007994	64	2015-07-20	Mycobacteroides abscessus	GCF_000497265.2	98.86	Mycobacteroides abscessus subsp. massiliense
212	GCF_001217485.1	4991471	64	2015-07-20	Mycobacteroides abscessus	GCF_000497265.2	98.73	Mycobacteroides abscessus subsp. massiliense
213	GCF_001217525.1	4964236	64	2015-07-21	Mycobacteroides abscessus	GCF_000069185.1	99.36	Mycobacteroides abscessus subsp. abscessus
214	GCF_001350895.1	4699334	64.5	2015-04-10	Mycobacteroides abscessus	GCF_000069185.1	99.23	Mycobacteroides abscessus subsp. abscessus
215	GCF_001606195.1	4877071	64	2016-04-04	Mycobacteroides abscessus	GCF_003609715.1	99.23	Mycobacteroides abscessus subsp. bolletii
216	GCF_001606215.1	5092206	64	2016-04-04	Mycobacteroides abscessus	GCF_000497265.2	98.7	Mycobacteroides abscessus subsp. massiliense
217	GCF_001606235.1	4808404	64	2016-04-04	Mycobacteroides abscessus	GCF_000497265.2	98.9	Mycobacteroides abscessus subsp. massiliense
218	GCF_001606255.1	5021014	64	2016-04-04	Mycobacteroides abscessus	GCF_000497265.2	98.74	Mycobacteroides abscessus subsp. massiliense
219	GCF_001606275.1	5058694	64	2016-04-04	Mycobacteroides abscessus	GCF_000497265.2	98.74	Mycobacteroides abscessus subsp. massiliense
220	GCF_001606295.1	4899077	64	2016-04-04	Mycobacteroides abscessus	GCF_000069185.1	100	Mycobacteroides abscessus subsp. abscessus
221	GCF_001606315.1	5032717	64	2016-04-04	Mycobacteroides abscessus	GCF_000069185.1	99.97	Mycobacteroides abscessus subsp. abscessus
222	GCF_001606335.1	4939897	64	2016-04-04	Mycobacteroides abscessus	GCF_000069185.1	99.32	Mycobacteroides abscessus subsp. abscessus
223	GCF_001610615.1	4898505	64	2016-04-04	Mycobacteroides abscessus	GCF_000497265.2	98.75	Mycobacteroides abscessus subsp. massiliense
224	GCF_001610635.1	5039966	64	2016-04-04	Mycobacteroides abscessus	GCF_000497265.2	99.5	Mycobacteroides abscessus subsp. massiliense
225	GCF_001610655.1	4939423	64	2016-04-04	Mycobacteroides abscessus	GCF_000069185.1	99.23	Mycobacteroides abscessus subsp. abscessus
226	GCF_001610675.1	5039966	64	2016-04-04	Mycobacteroides abscessus	GCF_000497265.2	99.23	Mycobacteroides abscessus subsp. massiliense
227	GCF_001677095.1	5094009	64	2016-06-28	Mycobacteroides abscessus	GCF_000497265.2	98.86	Mycobacteroides abscessus subsp. massiliense
228	GCF_001677155.1	4954482	64	2016-06-28	Mycobacteroides abscessus	GCF_000069185.1	99.97	Mycobacteroides abscessus subsp. abscessus
229	GCF_001677175.1	4943443	64	2016-06-28	Mycobacteroides abscessus	GCF_000497265.2	99.5	Mycobacteroides abscessus subsp. massiliense
230	GCF_001677195.1	5066891	64	2016-06-28	Mycobacteroides abscessus	GCF_000069185.1	99.92	Mycobacteroides abscessus subsp. abscessus
231	GCF_001677215.1	5018230	64	2016-06-28	Mycobacteroides abscessus	GCF_000497265.2	99.23	Mycobacteroides abscessus subsp. massiliense
232	GCF_001792615.1	4874047	64	2016-10-19	Mycobacteroides abscessus subsp. bolletii	GCF_003609715.1	100	Mycobacteroides abscessus subsp. bolletii
233	GCF_001792625.1	4969787	64	2016-10-19	Mycobacteroides abscessus subsp. massiliense	GCF_000497265.2	100	Mycobacteroides abscessus subsp. massiliense
234	GCF_001792635.1	5248885	64	2016-10-19	Mycobacteroides abscessus	GCF_000497265.2	99.48	Mycobacteroides abscessus subsp. massiliense
235	GCF_001792645.1	4810868	64	2016-10-19	Mycobacteroides abscessus subsp. bolletii	GCF_000069185.1	98.71	Mycobacteroides abscessus subsp. abscessus
236	GCF_001942505.1	4811369	64	2017-01-11	Mycobacteroides abscessus ATCC 19977	GCF_000069185.1	100	Mycobacteroides abscessus subsp. abscessus
237	GCF_001942565.1	5254648	64	2017-01-11	Mycobacteroides abscessus subsp. abscessus	GCF_000069185.1	99.32	Mycobacteroides abscessus subsp. abscessus
238	GCF_002013835.1	4809972	64	2017-03-03	Mycobacteroides abscessus subsp. bolletii	GCF_003609715.1	100	Mycobacteroides abscessus subsp. bolletii
239	GCF_002072635.1	4809994	64	2017-03-27	Mycobacteroides abscessus subsp. abscessus	GCF_000069185.1	99.32	Mycobacteroides abscessus subsp. abscessus
240	GCF_002086375.1	4809311	64	2017-04-11	Mycobacteroides abscessus subsp. massiliense	GCF_000497265.2	100	Mycobacteroides abscessus subsp. massiliense
241	GCF_002086525.1	5016396	64	2017-04-11	Mycobacteroides abscessus subsp. bolletii	GCF_003609715.1	100	Mycobacteroides abscessus subsp. bolletii
242	GCF_002140035.1	4978382	64	2017-05-15	Mycobacteroides abscessus subsp. massiliense	GCF_000497265.2	99.5	Mycobacteroides abscessus subsp. massiliense
243	GCF_002142755.1	5242371	64	2017-05-16	Mycobacteroides abscessus	GCF_000497265.2	99.53	Mycobacteroides abscessus subsp. massiliense
244	GCF_002142765.1	5064478	64	2017-05-16	Mycobacteroides abscessus	GCF_000497265.2	99.57	Mycobacteroides abscessus subsp. massiliense
245	GCF_002142775.1	5166100	64	2017-05-16	Mycobacteroides abscessus	GCF_000069185.1	99.97	Mycobacteroides abscessus subsp. abscessus
246	GCF_002142785.1	5217908	64	2017-05-16	Mycobacteroides abscessus	GCF_000497265.2	99.48	Mycobacteroides abscessus subsp. massiliense
247	GCF_002142835.1	5119711	64	2017-05-16	Mycobacteroides abscessus	GCF_000497265.2	99.48	Mycobacteroides abscessus subsp. massiliense
248	GCF_002142845.1	5119772	64	2017-05-16	Mycobacteroides abscessus	GCF_000069185.1	99.23	Mycobacteroides abscessus subsp. abscessus
249	GCF_002142855.1	5078908	64	2017-05-16	Mycobacteroides abscessus	GCF_000497265.2	99.57	Mycobacteroides abscessus subsp. massiliense
250	GCF_002142865.1	4883752	64	2017-05-16	Mycobacteroides abscessus	GCF_000069185.1	99.97	Mycobacteroides abscessus subsp. abscessus
251	GCF_002142915.1	4837848	64	2017-05-16	Mycobacteroides abscessus	GCF_000497265.2	99.5	Mycobacteroides abscessus subsp. massiliense
252	GCF_002799625.1	5160642	64	2017-11-29	Mycobacteroides abscessus subsp. massiliense	GCF_000497265.2	98.92	Mycobacteroides abscessus subsp. massiliense
253	GCF_002799645.1	4854850	64	2017-11-29	Mycobacteroides abscessus subsp. massiliense	GCF_000497265.2	98.75	Mycobacteroides abscessus subsp. massiliense
254	GCF_002799655.1	4877492	64	2017-11-29	Mycobacteroides abscessus subsp. massiliense	GCF_000497265.2	98.66	Mycobacteroides abscessus subsp. massiliense
255	GCF_002799685.1	4846933	64	2017-11-29	Mycobacteroides abscessus subsp. massiliense	GCF_000497265.2	98.97	Mycobacteroides abscessus subsp. massiliense
256	GCF_002799695.1	4839798	64	2017-11-29	Mycobacteroides abscessus subsp. massiliense	GCF_000497265.2	98.92	Mycobacteroides abscessus subsp. massiliense
257	GCF_002799715.1	4839198	64	2017-11-29	Mycobacteroides abscessus subsp. massiliense	GCF_000497265.2	98.81	Mycobacteroides abscessus subsp. massiliense
258	GCF_002799725.1	5158320	64	2017-11-29	Mycobacteroides abscessus subsp. massiliense	GCF_000497265.2	98.97	Mycobacteroides abscessus subsp. massiliense
259	GCF_002799765.1	4840083	64	2017-11-29	Mycobacteroides abscessus subsp. massiliense	GCF_000497265.2	98.75	Mycobacteroides abscessus subsp. massiliense
260	GCF_002799775.1	4855761	64	2017-11-29	Mycobacteroides abscessus subsp. massiliense	GCF_000497265.2	98.7	Mycobacteroides abscessus subsp. massiliense
261	GCF_002799795.1	5159041	64	2017-11-29	Mycobacteroides abscessus subsp. massiliense	GCF_000497265.2	98.97	Mycobacteroides abscessus subsp. massiliense
262	GCF_002799805.1	5158470	64	2017-11-29	Mycobacteroides abscessus subsp. massiliense	GCF_000497265.2	98.75	Mycobacteroides abscessus subsp. massiliense
263	GCF_002799845.1	5159477	64	2017-11-29	Mycobacteroides abscessus subsp. massiliense	GCF_000497265.2	98.7	Mycobacteroides abscessus subsp. massiliense
264	GCF_002799855.1	5159681	64	2017-11-29	Mycobacteroides abscessus subsp. massiliense	GCF_000497265.2	98.97	Mycobacteroides abscessus subsp. massiliense
265	GCF_002799875.1	5158243	64	2017-11-29	Mycobacteroides abscessus subsp. massiliense	GCF_000497265.2	98.97	Mycobacteroides abscessus subsp. massiliense
266	GCF_002799905.1	5169067	64	2017-11-29	Mycobacteroides abscessus subsp. massiliense	GCF_000497265.2	98.86	Mycobacteroides abscessus subsp. massiliense
267	GCF_002799915.1	5157367	64	2017-11-29	Mycobacteroides abscessus subsp. massiliense	GCF_000497265.2	99.02	Mycobacteroides abscessus subsp. massiliense
268	GCF_002799945.1	5158046	64	2017-11-29	Mycobacteroides abscessus subsp. massiliense	GCF_000497265.2	98.6	Mycobacteroides abscessus subsp. massiliense
269	GCF_002799965.1	4857276	64	2017-11-29	Mycobacteroides abscessus subsp. massiliense	GCF_000497265.2	98.97	Mycobacteroides abscessus subsp. massiliense
270	GCF_002799985.1	5158669	64	2017-11-29	Mycobacteroides abscessus subsp. massiliense	GCF_000497265.2	98.97	Mycobacteroides abscessus subsp. massiliense
271	GCF_002799995.1	5158016	64	2017-11-29	Mycobacteroides abscessus subsp. massiliense	GCF_000497265.2	98.97	Mycobacteroides abscessus subsp. massiliense
272	GCF_002800025.1	5342434	64	2017-11-29	Mycobacteroides abscessus subsp. massiliense	GCF_000497265.2	98.81	Mycobacteroides abscessus subsp. massiliense
273	GCF_002800045.1	4830180	64	2017-11-29	Mycobacteroides abscessus subsp. massiliense	GCF_000497265.2	98.97	Mycobacteroides abscessus subsp. massiliense
274	GCF_002800055.1	5154759	64	2017-11-29	Mycobacteroides abscessus subsp. massiliense	GCF_000497265.2	98.7	Mycobacteroides abscessus subsp. massiliense
275	GCF_002800065.1	5168957	64	2017-11-29	Mycobacteroides abscessus subsp. massiliense	GCF_000497265.2	98.7	Mycobacteroides abscessus subsp. massiliense
276	GCF_002800085.1	5157684	64	2017-11-29	Mycobacteroides abscessus subsp. massiliense	GCF_000497265.2	99.02	Mycobacteroides abscessus subsp. massiliense
277	GCF_002800125.1	4849356	64	2017-11-29	Mycobacteroides abscessus subsp. massiliense	GCF_000497265.2	98.92	Mycobacteroides abscessus subsp. massiliense
278	GCF_002800135.1	5158565	64	2017-11-29	Mycobacteroides abscessus subsp. massiliense	GCF_000497265.2	98.61	Mycobacteroides abscessus subsp. massiliense
279	GCF_002800155.1	5159220	64	2017-11-29	Mycobacteroides abscessus subsp. massiliense	GCF_000497265.2	98.7	Mycobacteroides abscessus subsp. massiliense
280	GCF_002800165.1	5158347	64	2017-11-29	Mycobacteroides abscessus subsp. abscessus	GCF_000069185.1	99.23	Mycobacteroides abscessus subsp. abscessus
281	GCF_002800205.1	5154454	64	2017-11-29	Mycobacteroides abscessus subsp. abscessus	GCF_000069185.1	99.23	Mycobacteroides abscessus subsp. abscessus
282	GCF_002800225.1	5200708	64	2017-11-29	Mycobacteroides abscessus subsp. abscessus	GCF_000069185.1	99.45	Mycobacteroides abscessus subsp. abscessus
283	GCF_002800235.1	4876577	64	2017-11-29	Mycobacteroides abscessus subsp. abscessus	GCF_000069185.1	99.14	Mycobacteroides abscessus subsp. abscessus
284	GCF_002800255.1	4920578	64	2017-11-29	Mycobacteroides abscessus subsp. abscessus	GCF_000069185.1	99.39	Mycobacteroides abscessus subsp. abscessus
285	GCF_002800275.1	5025580	64	2017-11-29	Mycobacteroides abscessus subsp. abscessus	GCF_000069185.1	99.23	Mycobacteroides abscessus subsp. abscessus
286	GCF_002800305.1	5212391	64	2017-11-29	Mycobacteroides abscessus subsp. abscessus	GCF_000069185.1	99.39	Mycobacteroides abscessus subsp. abscessus
287	GCF_002800315.1	5211889	64	2017-11-29	Mycobacteroides abscessus subsp. abscessus	GCF_000069185.1	99.18	Mycobacteroides abscessus subsp. abscessus
288	GCF_002800345.1	5202178	64	2017-11-29	Mycobacteroides abscessus subsp. abscessus	GCF_000069185.1	99.32	Mycobacteroides abscessus subsp. abscessus
289	GCF_002800365.1	5211880	64	2017-11-29	Mycobacteroides abscessus subsp. abscessus	GCF_000069185.1	99.45	Mycobacteroides abscessus subsp. abscessus
290	GCF_002800385.1	4903386	64	2017-11-29	Mycobacteroides abscessus subsp. abscessus	GCF_000069185.1	99.39	Mycobacteroides abscessus subsp. abscessus
291	GCF_002800405.1	5025135	64	2017-11-29	Mycobacteroides abscessus subsp. abscessus	GCF_000069185.1	99.92	Mycobacteroides abscessus subsp. abscessus
292	GCF_002800415.1	5212412	64	2017-11-29	Mycobacteroides abscessus subsp. abscessus	GCF_000069185.1	99.02	Mycobacteroides abscessus subsp. abscessus
293	GCF_002800445.1	5138821	64	2017-11-29	Mycobacteroides abscessus subsp. abscessus	GCF_000069185.1	99.95	Mycobacteroides abscessus subsp. abscessus
294	GCF_002800465.1	5201746	64	2017-11-29	Mycobacteroides abscessus subsp. abscessus	GCF_000069185.1	99.97	Mycobacteroides abscessus subsp. abscessus
295	GCF_002800485.1	5211561	64	2017-11-29	Mycobacteroides abscessus subsp. abscessus	GCF_000069185.1	99.03	Mycobacteroides abscessus subsp. abscessus	WhiB7 gene C218T (p. Ala73Val)
296	GCF_002800495.1	4906677	64	2017-11-29	Mycobacteroides abscessus subsp. abscessus	GCF_000069185.1	99.97	Mycobacteroides abscessus subsp. abscessus
297	GCF_002800525.1	5026513	64	2017-11-29	Mycobacteroides abscessus subsp. abscessus	GCF_000069185.1	99.95	Mycobacteroides abscessus subsp. abscessus
298	GCF_002800545.1	5212511	64	2017-11-29	Mycobacteroides abscessus subsp. abscessus	GCF_000069185.1	99.95	Mycobacteroides abscessus subsp. abscessus
299	GCF_002800555.1	5185745	64	2017-11-29	Mycobacteroides abscessus subsp. abscessus	GCF_000069185.1	99.18	Mycobacteroides abscessus subsp. abscessus
300	GCF_002800585.1	4987653	64	2017-11-29	Mycobacteroides abscessus subsp. abscessus	GCF_000069185.1	99.09	Mycobacteroides abscessus subsp. abscessus
301	GCF_002800605.1	4855320	64	2017-11-29	Mycobacteroides abscessus subsp. abscessus	GCF_000069185.1	98.97	Mycobacteroides abscessus subsp. abscessus
302	GCF_002800615.1	4725849	64.5	2017-11-29	Mycobacteroides abscessus subsp. abscessus	GCF_000069185.1	99.09	Mycobacteroides abscessus subsp. abscessus
303	GCF_002800625.1	4907072	64	2017-11-29	Mycobacteroides abscessus subsp. abscessus	GCF_000069185.1	99.97	Mycobacteroides abscessus subsp. abscessus
304	GCF_002800665.2	4907129	64	2018-12-25	Mycobacteroides abscessus subsp. abscessus	GCF_000069185.1	99.97	Mycobacteroides abscessus subsp. abscessus
305	GCF_002800685.1	4920456	64	2017-11-29	Mycobacteroides abscessus subsp. abscessus	GCF_000069185.1	99.08	Mycobacteroides abscessus subsp. abscessus
306	GCF_002800705.1	5210737	64	2017-11-29	Mycobacteroides abscessus subsp. abscessus	GCF_000069185.1	99.98	Mycobacteroides abscessus subsp. abscessus
307	GCF_002800715.1	5211811	64	2017-11-29	Mycobacteroides abscessus subsp. abscessus	GCF_000069185.1	99.95	Mycobacteroides abscessus subsp. abscessus
308	GCF_002800725.1	4905971	64	2017-11-29	Mycobacteroides abscessus subsp. abscessus	GCF_000069185.1	100	Mycobacteroides abscessus subsp. abscessus
309	GCF_002800765.1	5138885	64	2017-11-29	Mycobacteroides abscessus subsp. abscessus	GCF_000069185.1	100	Mycobacteroides abscessus subsp. abscessus
310	GCF_002800775.1	4867651	64	2017-11-29	Mycobacteroides abscessus subsp. abscessus	GCF_000069185.1	99.97	Mycobacteroides abscessus subsp. abscessus
311	GCF_002800805.1	4929822	64	2017-11-29	Mycobacteroides abscessus subsp. abscessus	GCF_000069185.1	99.28	Mycobacteroides abscessus subsp. abscessus
312	GCF_002800815.1	4920221	64	2017-11-29	Mycobacteroides abscessus subsp. abscessus	GCF_000069185.1	99.23	Mycobacteroides abscessus subsp. abscessus
313	GCF_002800845.1	4919666	64	2017-11-29	Mycobacteroides abscessus subsp. abscessus	GCF_000069185.1	99.22	Mycobacteroides abscessus subsp. abscessus
314	GCF_002800855.1	5117919	64	2017-11-29	Mycobacteroides abscessus subsp. abscessus	GCF_000069185.1	99.23	Mycobacteroides abscessus subsp. abscessus
315	GCF_002800875.1	5118287	64	2017-11-29	Mycobacteroides abscessus subsp. abscessus	GCF_000069185.1	99.42	Mycobacteroides abscessus subsp. abscessus
316	GCF_002800885.1	5117111	64	2017-11-29	Mycobacteroides abscessus subsp. abscessus	GCF_000069185.1	99.32	Mycobacteroides abscessus subsp. abscessus
317	GCF_002800925.1	4930198	64	2017-11-29	Mycobacteroides abscessus subsp. abscessus	GCF_000069185.1	99.32	Mycobacteroides abscessus subsp. abscessus
318	GCF_002800945.1	4905931	64	2017-11-29	Mycobacteroides abscessus subsp. abscessus	GCF_000069185.1	99.32	Mycobacteroides abscessus subsp. abscessus
319	GCF_002800955.1	4988232	64	2017-11-29	Mycobacteroides abscessus subsp. abscessus	GCF_000069185.1	99.32	Mycobacteroides abscessus subsp. abscessus
320	GCF_002800965.1	4869497	64	2017-11-29	Mycobacteroides abscessus subsp. abscessus	GCF_000069185.1	99.26	Mycobacteroides abscessus subsp. abscessus
321	GCF_002801005.1	5494790	64	2017-11-29	Mycobacteroides abscessus subsp. abscessus	GCF_000069185.1	99.28	Mycobacteroides abscessus subsp. abscessus
322	GCF_002801015.1	5488653	64	2017-11-29	Mycobacteroides abscessus subsp. abscessus	GCF_000069185.1	99.32	Mycobacteroides abscessus subsp. abscessus
323	GCF_002801065.1	4869355	64	2017-11-29	Mycobacteroides abscessus subsp. abscessus	GCF_000069185.1	99.23	Mycobacteroides abscessus subsp. abscessus
324	GCF_002801085.1	4915326	64	2017-11-29	Mycobacteroides abscessus subsp. abscessus	GCF_000069185.1	99.28	Mycobacteroides abscessus subsp. abscessus
325	GCF_002801095.1	5360190	64	2017-11-29	Mycobacteroides abscessus subsp. abscessus	GCF_000069185.1	99.14	Mycobacteroides abscessus subsp. abscessus
326	GCF_002801105.1	4985318	64	2017-11-29	Mycobacteroides abscessus subsp. abscessus	GCF_000069185.1	99.27	Mycobacteroides abscessus subsp. abscessus
327	GCF_002801115.1	4868918	64	2017-11-29	Mycobacteroides abscessus subsp. abscessus	GCF_000069185.1	99.14	Mycobacteroides abscessus subsp. abscessus
328	GCF_002801165.1	4984584	64	2017-11-29	Mycobacteroides abscessus subsp. abscessus	GCF_000069185.1	99.13	Mycobacteroides abscessus subsp. abscessus
329	GCF_002801175.1	4984712	64	2017-11-29	Mycobacteroides abscessus subsp. abscessus	GCF_000069185.1	99.14	Mycobacteroides abscessus subsp. abscessus
330	GCF_002801205.1	4955014	64.5	2017-11-29	Mycobacteroides abscessus subsp. abscessus	GCF_000069185.1	99.32	Mycobacteroides abscessus subsp. abscessus
331	GCF_002801215.1	4839407	64	2017-11-29	Mycobacteroides abscessus subsp. abscessus	GCF_000069185.1	99.28	Mycobacteroides abscessus subsp. abscessus
332	GCF_002801245.1	4825565	64	2017-11-29	Mycobacteroides abscessus subsp. abscessus	GCF_000069185.1	99.08	Mycobacteroides abscessus subsp. abscessus
333	GCF_002801255.1	4824949	64	2017-11-29	Mycobacteroides abscessus subsp. abscessus	GCF_000069185.1	99.18	Mycobacteroides abscessus subsp. abscessus
334	GCF_002801265.1	5152712	64	2017-11-29	Mycobacteroides abscessus subsp. abscessus	GCF_000069185.1	99.32	Mycobacteroides abscessus subsp. abscessus
335	GCF_002801275.1	5162961	64	2017-11-29	Mycobacteroides abscessus subsp. abscessus	GCF_000069185.1	99.18	Mycobacteroides abscessus subsp. abscessus
336	GCF_002801325.1	4869538	64	2017-11-29	Mycobacteroides abscessus subsp. abscessus	GCF_000069185.1	99.23	Mycobacteroides abscessus subsp. abscessus
337	GCF_002801345.1	4868493	64	2017-11-29	Mycobacteroides abscessus subsp. abscessus	GCF_000069185.1	99.23	Mycobacteroides abscessus subsp. abscessus
338	GCF_002801355.1	4937900	64	2017-11-29	Mycobacteroides abscessus subsp. abscessus	GCF_000069185.1	99.28	Mycobacteroides abscessus subsp. abscessus
339	GCF_002801365.1	4984453	64	2017-11-29	Mycobacteroides abscessus subsp. abscessus	GCF_000069185.1	99.36	Mycobacteroides abscessus subsp. abscessus
340	GCF_002801405.1	5302629	64	2017-11-29	Mycobacteroides abscessus subsp. abscessus	GCF_000069185.1	99.14	Mycobacteroides abscessus subsp. abscessus
341	GCF_002801425.1	5536236	64	2017-11-29	Mycobacteroides abscessus subsp. abscessus	GCF_000069185.1	99.28	Mycobacteroides abscessus subsp. abscessus
342	GCF_002801435.1	5536128	64	2017-11-29	Mycobacteroides abscessus subsp. abscessus	GCF_000069185.1	99.28	Mycobacteroides abscessus subsp. abscessus
343	GCF_002801485.1	4920243	64	2017-11-29	Mycobacteroides abscessus subsp. abscessus	GCF_000069185.1	99.28	Mycobacteroides abscessus subsp. abscessus
344	GCF_002801495.1	5153117	64	2017-11-29	Mycobacteroides abscessus subsp. abscessus	GCF_000069185.1	99.36	Mycobacteroides abscessus subsp. abscessus
345	GCF_002801525.1	5160302	64	2017-11-29	Mycobacteroides abscessus subsp. abscessus	GCF_000069185.1	99.32	Mycobacteroides abscessus subsp. abscessus
346	GCF_002801535.1	4863398	64	2017-11-29	Mycobacteroides abscessus subsp. abscessus	GCF_000069185.1	99.32	Mycobacteroides abscessus subsp. abscessus
347	GCF_002801565.1	4841127	64	2017-11-29	Mycobacteroides abscessus subsp. abscessus	GCF_000069185.1	99.28	Mycobacteroides abscessus subsp. abscessus
348	GCF_002801575.1	4797740	64.5	2017-11-29	Mycobacteroides abscessus subsp. abscessus	GCF_000069185.1	99.32	Mycobacteroides abscessus subsp. abscessus
349	GCF_002801585.1	5456028	64	2017-11-29	Mycobacteroides abscessus subsp. abscessus	GCF_000069185.1	98.86	Mycobacteroides abscessus subsp. abscessus
350	GCF_002801605.1	5183536	64	2017-11-29	Mycobacteroides abscessus subsp. abscessus	GCF_000069185.1	99.32	Mycobacteroides abscessus subsp. abscessus
351	GCF_002801645.1	5160591	64	2017-11-29	Mycobacteroides abscessus subsp. abscessus	GCF_000069185.1	99.23	Mycobacteroides abscessus subsp. abscessus
352	GCF_002801665.1	5159259	64	2017-11-29	Mycobacteroides abscessus subsp. abscessus	GCF_000069185.1	99.36	Mycobacteroides abscessus subsp. abscessus
353	GCF_002801685.1	5160098	64	2017-11-29	Mycobacteroides abscessus subsp. abscessus	GCF_000069185.1	99.39	Mycobacteroides abscessus subsp. abscessus
354	GCF_002801695.1	5160414	64	2017-11-29	Mycobacteroides abscessus subsp. abscessus	GCF_000069185.1	99.32	Mycobacteroides abscessus subsp. abscessus
355	GCF_002801725.1	5160647	64	2017-11-29	Mycobacteroides abscessus subsp. massiliense	GCF_000497265.2	98.97	Mycobacteroides abscessus subsp. massiliense
356	GCF_002801735.1	5160589	64	2017-11-29	Mycobacteroides abscessus subsp. massiliense	GCF_000497265.2	98.65	Mycobacteroides abscessus subsp. massiliense
357	GCF_002801765.1	5159564	64	2017-11-29	Mycobacteroides abscessus subsp. massiliense	GCF_000497265.2	98.7	Mycobacteroides abscessus subsp. massiliense
358	GCF_002801785.1	5159619	64	2017-11-29	Mycobacteroides abscessus subsp. massiliense	GCF_000497265.2	98.97	Mycobacteroides abscessus subsp. massiliense
359	GCF_002801795.1	5160105	64	2017-11-29	Mycobacteroides abscessus subsp. massiliense	GCF_000497265.2	98.92	Mycobacteroides abscessus subsp. massiliense
360	GCF_002801825.1	5160675	64	2017-11-29	Mycobacteroides abscessus subsp. massiliense	GCF_000497265.2	98.73	Mycobacteroides abscessus subsp. massiliense
361	GCF_002801845.1	5158958	64	2017-11-29	Mycobacteroides abscessus subsp. massiliense	GCF_000497265.2	98.81	Mycobacteroides abscessus subsp. massiliense
362	GCF_002801855.1	5159852	64	2017-11-29	Mycobacteroides abscessus subsp. massiliense	GCF_000497265.2	98.97	Mycobacteroides abscessus subsp. massiliense
363	GCF_002801875.1	5159769	64	2017-11-29	Mycobacteroides abscessus subsp. massiliense	GCF_000497265.2	98.73	Mycobacteroides abscessus subsp. massiliense
364	GCF_002801905.1	5159781	64	2017-11-29	Mycobacteroides abscessus subsp. massiliense	GCF_000497265.2	98.8	Mycobacteroides abscessus subsp. massiliense
365	GCF_002801925.1	5159129	64	2017-11-29	Mycobacteroides abscessus subsp. massiliense	GCF_000497265.2	98.7	Mycobacteroides abscessus subsp. massiliense
366	GCF_002801945.1	5160746	64	2017-11-29	Mycobacteroides abscessus subsp. abscessus	GCF_000069185.1	99.42	Mycobacteroides abscessus subsp. abscessus
367	GCF_002801965.1	5159619	64	2017-11-29	Mycobacteroides abscessus subsp. abscessus	GCF_000069185.1	99.45	Mycobacteroides abscessus subsp. abscessus
368	GCF_002801975.1	5157753	64	2017-11-29	Mycobacteroides abscessus subsp. abscessus	GCF_000069185.1	99.39	Mycobacteroides abscessus subsp. abscessus
369	GCF_002801985.1	5160780	64	2017-11-29	Mycobacteroides abscessus subsp. abscessus	GCF_000069185.1	99.36	Mycobacteroides abscessus subsp. abscessus
370	GCF_002802025.1	5160153	64	2017-11-29	Mycobacteroides abscessus subsp. abscessus	GCF_000069185.1	99.99	Mycobacteroides abscessus subsp. abscessus
371	GCF_002802055.1	5161881	64	2017-11-29	Mycobacteroides abscessus subsp. abscessus	GCF_000069185.1	99.97	Mycobacteroides abscessus subsp. abscessus
372	GCF_002802065.1	5162048	64	2017-11-29	Mycobacteroides abscessus subsp. abscessus	GCF_000069185.1	99.28	Mycobacteroides abscessus subsp. abscessus
373	GCF_002802075.1	5161878	64	2017-11-29	Mycobacteroides abscessus subsp. abscessus	GCF_000069185.1	99.13	Mycobacteroides abscessus subsp. abscessus
374	GCF_002802125.1	4826148	64	2017-11-29	Mycobacteroides abscessus subsp. abscessus	GCF_000069185.1	99.98	Mycobacteroides abscessus subsp. abscessus
375	GCF_002802135.1	4913454	64	2017-11-29	Mycobacteroides abscessus subsp. abscessus	GCF_000069185.1	100	Mycobacteroides abscessus subsp. abscessus
376	GCF_002802145.1	4963199	64	2017-11-29	Mycobacteroides abscessus subsp. abscessus	GCF_000069185.1	99.99	Mycobacteroides abscessus subsp. abscessus
377	GCF_002802165.1	5025095	64	2017-11-29	Mycobacteroides abscessus subsp. abscessus	GCF_000069185.1	99.97	Mycobacteroides abscessus subsp. abscessus
378	GCF_002802205.1	4912713	64	2017-11-29	Mycobacteroides abscessus subsp. abscessus	GCF_000069185.1	98.92	Mycobacteroides abscessus subsp. abscessus
379	GCF_002802225.1	5159729	64	2017-11-29	Mycobacteroides abscessus subsp. abscessus	GCF_000069185.1	99.23	Mycobacteroides abscessus subsp. abscessus
380	GCF_002802255.1	5159006	64	2017-11-29	Mycobacteroides abscessus subsp. abscessus	GCF_000069185.1	99.91	Mycobacteroides abscessus subsp. abscessus
381	GCF_002802285.1	5159691	64	2017-11-29	Mycobacteroides abscessus subsp. abscessus	GCF_000069185.1	99.27	Mycobacteroides abscessus subsp. abscessus
382	GCF_002802295.1	4855720	64	2017-11-29	Mycobacteroides abscessus subsp. abscessus	GCF_000069185.1	99.23	Mycobacteroides abscessus subsp. abscessus
383	GCF_002802325.1	4906689	64	2017-11-29	Mycobacteroides abscessus subsp. abscessus	GCF_000069185.1	99.28	Mycobacteroides abscessus subsp. abscessus
384	GCF_002802335.1	4841570	64	2017-11-29	Mycobacteroides abscessus subsp. abscessus	GCF_000069185.1	99.28	Mycobacteroides abscessus subsp. abscessus
385	GCF_002802345.1	4921852	64	2017-11-29	Mycobacteroides abscessus subsp. abscessus	GCF_000069185.1	99.23	Mycobacteroides abscessus subsp. abscessus
386	GCF_002802385.1	5162703	64	2017-11-29	Mycobacteroides abscessus subsp. abscessus	GCF_000069185.1	99.27	Mycobacteroides abscessus subsp. abscessus
387	GCF_002802405.1	4920303	64	2017-11-29	Mycobacteroides abscessus subsp. abscessus	GCF_000069185.1	99.18	Mycobacteroides abscessus subsp. abscessus
388	GCF_002802415.1	4868123	64	2017-11-29	Mycobacteroides abscessus subsp. abscessus	GCF_000069185.1	99.03	Mycobacteroides abscessus subsp. abscessus
389	GCF_002802425.1	4858068	64	2017-11-29	Mycobacteroides abscessus subsp. abscessus	GCF_000069185.1	99.23	Mycobacteroides abscessus subsp. abscessus
390	GCF_002802435.1	5211278	64	2017-11-29	Mycobacteroides abscessus subsp. abscessus	GCF_000069185.1	99.28	Mycobacteroides abscessus subsp. abscessus
391	GCF_002802485.1	5211510	64	2017-11-29	Mycobacteroides abscessus subsp. abscessus	GCF_000069185.1	99.23	Mycobacteroides abscessus subsp. abscessus
392	GCF_002802505.1	5081460	64	2017-11-29	Mycobacteroides abscessus subsp. abscessus	GCF_000069185.1	98.9	Mycobacteroides abscessus subsp. abscessus
393	GCF_002802515.1	5071371	64	2017-11-29	Mycobacteroides abscessus subsp. abscessus	GCF_000069185.1	99.32	Mycobacteroides abscessus subsp. abscessus
394	GCF_002802525.1	4786294	64.5	2017-11-29	Mycobacteroides abscessus subsp. abscessus	GCF_000069185.1	99.14	Mycobacteroides abscessus subsp. abscessus
395	GCF_002802565.1	4962832	64	2017-11-29	Mycobacteroides abscessus subsp. abscessus	GCF_000069185.1	99.36	Mycobacteroides abscessus subsp. abscessus
396	GCF_002802585.1	5109399	64	2017-11-29	Mycobacteroides abscessus subsp. abscessus	GCF_000069185.1	98.97	Mycobacteroides abscessus subsp. abscessus
397	GCF_002802595.1	5164326	64	2017-11-29	Mycobacteroides abscessus subsp. abscessus	GCF_000069185.1	99.32	Mycobacteroides abscessus subsp. abscessus
398	GCF_002802615.1	4862172	64	2017-11-29	Mycobacteroides abscessus subsp. abscessus	GCF_000069185.1	99.32	Mycobacteroides abscessus subsp. abscessus
399	GCF_002802655.1	5002475	64	2017-11-29	Mycobacteroides abscessus subsp. abscessus	GCF_000069185.1	99.14	Mycobacteroides abscessus subsp. abscessus
400	GCF_002802685.1	5006809	64	2017-11-29	Mycobacteroides abscessus subsp. abscessus	GCF_000069185.1	99.02	Mycobacteroides abscessus subsp. abscessus
401	GCF_002802695.1	4829246	64	2017-11-29	Mycobacteroides abscessus subsp. abscessus	GCF_000069185.1	99.39	Mycobacteroides abscessus subsp. abscessus
402	GCF_002802725.1	5117205	64	2017-11-29	Mycobacteroides abscessus subsp. abscessus	GCF_000069185.1	99.39	Mycobacteroides abscessus subsp. abscessus
403	GCF_002802735.1	5010508	64	2017-11-29	Mycobacteroides abscessus subsp. abscessus	GCF_000069185.1	99.32	Mycobacteroides abscessus subsp. abscessus
404	GCF_002802765.1	4990001	64	2017-11-29	Mycobacteroides abscessus subsp. abscessus	GCF_000069185.1	99.39	Mycobacteroides abscessus subsp. abscessus
405	GCF_002802775.1	4699739	64.5	2017-11-29	Mycobacteroides abscessus subsp. abscessus	GCF_000069185.1	99.39	Mycobacteroides abscessus subsp. abscessus
406	GCF_002802805.1	5078593	64	2017-11-29	Mycobacteroides abscessus subsp. abscessus	GCF_000069185.1	99.22	Mycobacteroides abscessus subsp. abscessus
407	GCF_002802815.1	5104982	64	2017-11-29	Mycobacteroides abscessus subsp. abscessus	GCF_000069185.1	98.86	Mycobacteroides abscessus subsp. abscessus
408	GCF_002802845.1	4967435	64	2017-11-29	Mycobacteroides abscessus subsp. abscessus	GCF_000069185.1	99.27	Mycobacteroides abscessus subsp. abscessus
409	GCF_003071685.1	5012583	64	2018-04-25	Mycobacteroides abscessus	GCF_000069185.1	99.97	Mycobacteroides abscessus subsp. abscessus
410	GCF_003071695.1	4965250	64	2018-04-25	Mycobacteroides abscessus	GCF_000069185.1	99.22	Mycobacteroides abscessus subsp. abscessus
411	GCF_003071705.1	5122576	63.5	2018-04-25	Mycobacteroides abscessus	GCF_000069185.1	99.14	Mycobacteroides abscessus subsp. abscessus
412	GCF_003071745.1	5226917	64	2018-04-25	Mycobacteroides abscessus	GCF_000069185.1	99.23	Mycobacteroides abscessus subsp. abscessus
413	GCF_003071765.1	4940776	64	2018-04-25	Mycobacteroides abscessus	GCF_000069185.1	99.18	Mycobacteroides abscessus subsp. abscessus
414	GCF_003071785.1	4972595	64	2018-04-25	Mycobacteroides abscessus	GCF_000069185.1	99.28	Mycobacteroides abscessus subsp. abscessus
415	GCF_003071805.1	4827145	64	2018-04-25	Mycobacteroides abscessus	GCF_000069185.1	99.18	Mycobacteroides abscessus subsp. abscessus
416	GCF_003071825.1	4830412	64	2018-04-25	Mycobacteroides abscessus	GCF_000069185.1	99.93	Mycobacteroides abscessus subsp. abscessus
417	GCF_003071845.1	4824449	64	2018-04-25	Mycobacteroides abscessus	GCF_000069185.1	99.28	Mycobacteroides abscessus subsp. abscessus
418	GCF_003071865.1	4821545	64	2018-04-25	Mycobacteroides abscessus	GCF_000069185.1	99.99	Mycobacteroides abscessus subsp. abscessus
419	GCF_003071885.1	4890609	64	2018-04-25	Mycobacteroides abscessus	GCF_000497265.2	98.65	Mycobacteroides abscessus subsp. massiliense
420	GCF_003071905.1	4935864	64.5	2018-04-25	Mycobacteroides abscessus	GCF_000497265.2	98.8	Mycobacteroides abscessus subsp. massiliense
421	GCF_003071925.1	5488620	64	2018-04-25	Mycobacteroides abscessus	GCF_000069185.1	99.99	Mycobacteroides abscessus subsp. abscessus
422	GCF_003071935.1	4886939	64	2018-04-25	Mycobacteroides abscessus	GCF_000069185.1	99.99	Mycobacteroides abscessus subsp. abscessus
423	GCF_003071975.1	4840000	64.5	2018-04-25	Mycobacteroides abscessus	GCF_000069185.1	99.27	Mycobacteroides abscessus subsp. abscessus
424	GCF_003072145.1	4941231	64	2018-04-25	Mycobacteroides abscessus	GCF_000069185.1	99.39	Mycobacteroides abscessus subsp. abscessus
425	GCF_003072155.1	4687873	64.5	2018-04-25	Mycobacteroides abscessus	GCF_000497265.2	98.75	Mycobacteroides abscessus subsp. massiliense
426	GCF_003072165.1	5312857	64	2018-04-25	Mycobacteroides abscessus	GCF_000497265.2	98.61	Mycobacteroides abscessus subsp. massiliense
427	GCF_003072205.1	4833389	64	2018-04-25	Mycobacteroides abscessus	GCF_000069185.1	99.32	Mycobacteroides abscessus subsp. abscessus
428	GCF_003072225.1	4833535	64	2018-04-25	Mycobacteroides abscessus	GCF_000069185.1	99.28	Mycobacteroides abscessus subsp. abscessus
429	GCF_003072235.1	4829193	64	2018-04-25	Mycobacteroides abscessus	GCF_000069185.1	99.08	Mycobacteroides abscessus subsp. abscessus
430	GCF_003072265.1	4902421	64	2018-04-25	Mycobacteroides abscessus	GCF_000497265.2	98.92	Mycobacteroides abscessus subsp. massiliense
431	GCF_003072285.1	4903044	64	2018-04-25	Mycobacteroides abscessus	GCF_000069185.1	99.28	Mycobacteroides abscessus subsp. abscessus
432	GCF_003072295.1	4882689	64	2018-04-25	Mycobacteroides abscessus	GCF_000497265.2	98.92	Mycobacteroides abscessus subsp. massiliense
433	GCF_003072325.1	4851588	64	2018-04-25	Mycobacteroides abscessus	GCF_000069185.1	99.92	Mycobacteroides abscessus subsp. abscessus
434	GCF_003072345.1	4964039	64.5	2018-04-25	Mycobacteroides abscessus	GCF_000497265.2	98.81	Mycobacteroides abscessus subsp. massiliense
435	GCF_003072365.1	4853140	64	2018-04-25	Mycobacteroides abscessus	GCF_000069185.1	99.22	Mycobacteroides abscessus subsp. abscessus
436	GCF_003072385.1	4850857	64	2018-04-25	Mycobacteroides abscessus	GCF_000069185.1	99.48	Mycobacteroides abscessus subsp. abscessus
437	GCF_003072405.1	4849315	64	2018-04-25	Mycobacteroides abscessus	GCF_000069185.1	99.14	Mycobacteroides abscessus subsp. abscessus
438	GCF_003072425.1	4848825	64	2018-04-25	Mycobacteroides abscessus	GCF_000069185.1	99.97	Mycobacteroides abscessus subsp. abscessus
439	GCF_003076795.1	4966460	64.5	2018-05-02	Mycobacteroides abscessus	GCF_000497265.2	98.8	Mycobacteroides abscessus subsp. massiliense
440	GCF_003076815.1	4838662	64	2018-05-02	Mycobacteroides abscessus	GCF_000069185.1	99.14	Mycobacteroides abscessus subsp. abscessus
441	GCF_003076835.1	5012535	64	2018-05-02	Mycobacteroides abscessus	GCF_000069185.1	99.39	Mycobacteroides abscessus subsp. abscessus
442	GCF_003076855.1	4830572	64	2018-05-02	Mycobacteroides abscessus	GCF_000497265.2	98.65	Mycobacteroides abscessus subsp. massiliense
443	GCF_003076875.1	5160053	64	2018-05-02	Mycobacteroides abscessus	GCF_000497265.2	98.65	Mycobacteroides abscessus subsp. massiliense
444	GCF_003580125.1	4849231	64	2018-09-20	Mycobacteroides abscessus	GCF_000069185.1	99.23	Mycobacteroides abscessus subsp. abscessus
445	GCF_003580145.1	4837108	64	2018-09-20	Mycobacteroides abscessus	GCF_000497265.2	98.69	Mycobacteroides abscessus subsp. massiliense
446	GCF_003580165.1	5156927	64	2018-09-20	Mycobacteroides abscessus	GCF_000069185.1	99.32	Mycobacteroides abscessus subsp. abscessus
447	GCF_003581665.1	4965995	64	2018-09-20	Mycobacteroides abscessus	GCF_000069185.1	99.14	Mycobacteroides abscessus subsp. abscessus
448	GCF_003581675.1	4959521	64	2018-09-20	Mycobacteroides abscessus	GCF_000069185.1	99.28	Mycobacteroides abscessus subsp. abscessus
449	GCF_003581705.1	4965669	64	2018-09-20	Mycobacteroides abscessus	GCF_000069185.1	99.22	Mycobacteroides abscessus subsp. abscessus
450	GCF_003581725.1	4988690	64	2018-09-20	Mycobacteroides abscessus	GCF_000069185.1	99.27	Mycobacteroides abscessus subsp. abscessus
451	GCF_003581735.1	4841645	64	2018-09-20	Mycobacteroides abscessus	GCF_000069185.1	99.96	Mycobacteroides abscessus subsp. abscessus
452	GCF_003581765.1	5226571	64	2018-09-20	Mycobacteroides abscessus	GCF_000069185.1	99.36	Mycobacteroides abscessus subsp. abscessus
453	GCF_003581785.1	5193343	64	2018-09-20	Mycobacteroides abscessus	GCF_000069185.1	99.99	Mycobacteroides abscessus subsp. abscessus
454	GCF_003581805.1	4922055	64	2018-09-20	Mycobacteroides abscessus	GCF_000069185.1	99.32	Mycobacteroides abscessus subsp. abscessus
455	GCF_003581825.1	4923921	64	2018-09-20	Mycobacteroides abscessus	GCF_000497265.2	98.9	Mycobacteroides abscessus subsp. massiliense
456	GCF_003581845.1	5193623	64	2018-09-20	Mycobacteroides abscessus	GCF_000069185.1	99.32	Mycobacteroides abscessus subsp. abscessus
457	GCF_003581865.1	4913983	64	2018-09-20	Mycobacteroides abscessus	GCF_000069185.1	99.28	Mycobacteroides abscessus subsp. abscessus
458	GCF_003581885.1	4914286	64	2018-09-20	Mycobacteroides abscessus	GCF_000069185.1	98.97	Mycobacteroides abscessus subsp. abscessus
459	GCF_003581895.1	4884287	64	2018-09-20	Mycobacteroides abscessus	GCF_000069185.1	99.32	Mycobacteroides abscessus subsp. abscessus
460	GCF_003581925.1	4982732	64	2018-09-20	Mycobacteroides abscessus	GCF_000069185.1	99.43	Mycobacteroides abscessus subsp. abscessus
461	GCF_003581935.1	4978729	64	2018-09-20	Mycobacteroides abscessus	GCF_000069185.1	99.45	Mycobacteroides abscessus subsp. abscessus
462	GCF_003581945.1	4968175	64	2018-09-20	Mycobacteroides abscessus	GCF_000069185.1	99.18	Mycobacteroides abscessus subsp. abscessus
463	GCF_003581985.1	4987699	64	2018-09-20	Mycobacteroides abscessus	GCF_000069185.1	99.23	Mycobacteroides abscessus subsp. abscessus
464	GCF_003582005.1	4989153	64	2018-09-20	Mycobacteroides abscessus	GCF_000069185.1	99.32	Mycobacteroides abscessus subsp. abscessus
465	GCF_003582025.1	4988986	64	2018-09-20	Mycobacteroides abscessus	GCF_000069185.1	99.22	Mycobacteroides abscessus subsp. abscessus
466	GCF_003582045.1	4987554	64	2018-09-20	Mycobacteroides abscessus	GCF_000069185.1	99.31	Mycobacteroides abscessus subsp. abscessus
467	GCF_003582055.1	4988527	64	2018-09-20	Mycobacteroides abscessus	GCF_000069185.1	99.31	Mycobacteroides abscessus subsp. abscessus
468	GCF_003582075.1	5103701	64	2018-09-20	Mycobacteroides abscessus	GCF_000069185.1	99.09	Mycobacteroides abscessus subsp. abscessus
469	GCF_003582105.1	5103320	64	2018-09-20	Mycobacteroides abscessus	GCF_000069185.1	99.08	Mycobacteroides abscessus subsp. abscessus
470	GCF_003582115.1	5307097	64	2018-09-20	Mycobacteroides abscessus	GCF_000069185.1	99.23	Mycobacteroides abscessus subsp. abscessus
471	GCF_003582145.1	4987897	64	2018-09-20	Mycobacteroides abscessus	GCF_000069185.1	99.23	Mycobacteroides abscessus subsp. abscessus
472	GCF_003582165.1	4988729	64	2018-09-20	Mycobacteroides abscessus	GCF_000497265.2	98.73	Mycobacteroides abscessus subsp. massiliense
473	GCF_003582175.1	5018895	64	2018-09-20	Mycobacteroides abscessus	GCF_000497265.2	98.74	Mycobacteroides abscessus subsp. massiliense
474	GCF_003582205.1	5104081	64	2018-09-20	Mycobacteroides abscessus	GCF_000069185.1	99.32	Mycobacteroides abscessus subsp. abscessus
475	GCF_003582225.1	4858430	64	2018-09-20	Mycobacteroides abscessus	GCF_000069185.1	99.32	Mycobacteroides abscessus subsp. abscessus
476	GCF_003582235.1	4988220	64	2018-09-20	Mycobacteroides abscessus	GCF_000069185.1	99.13	Mycobacteroides abscessus subsp. abscessus
477	GCF_003582265.1	4854704	64.5	2018-09-20	Mycobacteroides abscessus	GCF_000069185.1	99.36	Mycobacteroides abscessus subsp. abscessus
478	GCF_003582285.1	4988689	64	2018-09-20	Mycobacteroides abscessus	GCF_000069185.1	99.39	Mycobacteroides abscessus subsp. abscessus
479	GCF_003582295.1	4988554	64	2018-09-20	Mycobacteroides abscessus	GCF_000069185.1	99.27	Mycobacteroides abscessus subsp. abscessus
480	GCF_003582325.1	5102336	64	2018-09-20	Mycobacteroides abscessus	GCF_000069185.1	99.32	Mycobacteroides abscessus subsp. abscessus
481	GCF_003582345.1	4989084	64	2018-09-20	Mycobacteroides abscessus	GCF_000069185.1	99.32	Mycobacteroides abscessus subsp. abscessus
482	GCF_003582365.1	4989367	64	2018-09-20	Mycobacteroides abscessus	GCF_000069185.1	99.43	Mycobacteroides abscessus subsp. abscessus
483	GCF_003582375.1	4856899	64	2018-09-20	Mycobacteroides abscessus	GCF_000497265.2	98.8	Mycobacteroides abscessus subsp. massiliense
484	GCF_003582405.1	4863694	64.5	2018-09-20	Mycobacteroides abscessus	GCF_000069185.1	99.32	Mycobacteroides abscessus subsp. abscessus
485	GCF_003582425.1	4988131	64	2018-09-20	Mycobacteroides abscessus	GCF_000069185.1	99.29	Mycobacteroides abscessus subsp. abscessus
486	GCF_003582435.1	5196494	64	2018-09-20	Mycobacteroides abscessus	GCF_000069185.1	99.03	Mycobacteroides abscessus subsp. abscessus
487	GCF_003582445.1	5196431	64	2018-09-20	Mycobacteroides abscessus	GCF_000069185.1	99.93	Mycobacteroides abscessus subsp. abscessus
488	GCF_003582475.1	5193276	64	2018-09-20	Mycobacteroides abscessus	GCF_000497265.2	98.61	Mycobacteroides abscessus subsp. massiliense
489	GCF_003582485.1	4962997	64	2018-09-20	Mycobacteroides abscessus	GCF_000069185.1	99.32	Mycobacteroides abscessus subsp. abscessus
490	GCF_003582525.1	4987980	64	2018-09-20	Mycobacteroides abscessus	GCF_000069185.1	99.13	Mycobacteroides abscessus subsp. abscessus
491	GCF_003582545.1	4883327	64	2018-09-20	Mycobacteroides abscessus	GCF_000069185.1	99.28	Mycobacteroides abscessus subsp. abscessus
492	GCF_003582565.1	5066767	64	2018-09-20	Mycobacteroides abscessus	GCF_000069185.1	99.27	Mycobacteroides abscessus subsp. abscessus
493	GCF_003582575.1	5065332	64	2018-09-20	Mycobacteroides abscessus	GCF_000069185.1	99.36	Mycobacteroides abscessus subsp. abscessus
494	GCF_003582605.1	4720571	64.5	2018-09-20	Mycobacteroides abscessus	GCF_000069185.1	99.36	Mycobacteroides abscessus subsp. abscessus
495	GCF_003582625.1	5187754	64	2018-09-20	Mycobacteroides abscessus	GCF_000069185.1	99.27	Mycobacteroides abscessus subsp. abscessus
496	GCF_003582645.1	4827969	64	2018-09-20	Mycobacteroides abscessus	GCF_000497265.2	98.86	Mycobacteroides abscessus subsp. massiliense
497	GCF_003582655.1	4873158	64	2018-09-20	Mycobacteroides abscessus	GCF_000497265.2	98.97	Mycobacteroides abscessus subsp. massiliense
498	GCF_003582685.1	5203233	64	2018-09-20	Mycobacteroides abscessus	GCF_000069185.1	99.39	Mycobacteroides abscessus subsp. abscessus
499	GCF_003582705.1	4922264	64	2018-09-20	Mycobacteroides abscessus	GCF_000069185.1	99.28	Mycobacteroides abscessus subsp. abscessus
500	GCF_003582715.1	4871183	64	2018-09-20	Mycobacteroides abscessus	GCF_000069185.1	99.36	Mycobacteroides abscessus subsp. abscessus
501	GCF_003582745.1	4960413	64	2018-09-20	Mycobacteroides abscessus	GCF_000497265.2	98.91	Mycobacteroides abscessus subsp. massiliense
502	GCF_003582765.1	4894006	64	2018-09-20	Mycobacteroides abscessus	GCF_000069185.1	99.28	Mycobacteroides abscessus subsp. abscessus
503	GCF_003582785.1	4826687	64	2018-09-20	Mycobacteroides abscessus	GCF_000497265.2	99.03	Mycobacteroides abscessus subsp. massiliense
504	GCF_003582795.1	4828540	64	2018-09-20	Mycobacteroides abscessus	GCF_000069185.1	99.97	Mycobacteroides abscessus subsp. abscessus
505	GCF_003582825.1	4826357	64	2018-09-20	Mycobacteroides abscessus	GCF_000069185.1	99.18	Mycobacteroides abscessus subsp. abscessus
506	GCF_003582845.1	4827357	64	2018-09-20	Mycobacteroides abscessus	GCF_000069185.1	99.23	Mycobacteroides abscessus subsp. abscessus
507	GCF_003582855.1	4826494	64	2018-09-20	Mycobacteroides abscessus	GCF_000497265.2	98.8	Mycobacteroides abscessus subsp. massiliense
508	GCF_003582885.1	4826581	64	2018-09-20	Mycobacteroides abscessus	GCF_000069185.1	99.32	Mycobacteroides abscessus subsp. abscessus
509	GCF_003582895.1	5109715	64	2018-09-20	Mycobacteroides abscessus	GCF_000069185.1	99.02	Mycobacteroides abscessus subsp. abscessus
510	GCF_003582905.1	4948860	64	2018-09-20	Mycobacteroides abscessus	GCF_000069185.1	99.13	Mycobacteroides abscessus subsp. abscessus
511	GCF_003582945.1	4860546	64	2018-09-20	Mycobacteroides abscessus	GCF_000497265.2	98.86	Mycobacteroides abscessus subsp. massiliense
512	GCF_003582965.1	4982293	64	2018-09-20	Mycobacteroides abscessus	GCF_000069185.1	99.32	Mycobacteroides abscessus subsp. abscessus
513	GCF_003582985.1	5239862	64	2018-09-20	Mycobacteroides abscessus	GCF_000069185.1	98.8	Mycobacteroides abscessus subsp. abscessus	M. abscessus subsp. abscessus with a truncated erm(41) gene
514	GCF_003583005.1	4642823	64.5	2018-09-20	Mycobacteroides abscessus	GCF_000497265.2	98.7	Mycobacteroides abscessus subsp. massiliense
515	GCF_003583025.1	4855702	64	2018-09-20	Mycobacteroides abscessus	GCF_000069185.1	99.22	Mycobacteroides abscessus subsp. abscessus
516	GCF_003583035.1	5000846	64	2018-09-20	Mycobacteroides abscessus	GCF_000497265.2	98.97	Mycobacteroides abscessus subsp. massiliense
517	GCF_003583065.1	5196634	64	2018-09-20	Mycobacteroides abscessus	GCF_000069185.1	99.39	Mycobacteroides abscessus subsp. abscessus
518	GCF_003583085.1	4942707	64	2018-09-20	Mycobacteroides abscessus	GCF_000069185.1	99.36	Mycobacteroides abscessus subsp. abscessus
519	GCF_003586385.1	4783744	64.5	2018-09-21	Mycobacteroides abscessus	GCF_000069185.1	100	Mycobacteroides abscessus subsp. abscessus
520	GCF_003609715.1	4989487	64	2017-12-18	Mycobacteroides abscessus subsp. bolletii BD	GCF_003609715.1	100	Mycobacteroides abscessus subsp. bolletii
521	GCF_003861345.1	4989487	64	2018-12-04	Mycobacteroides abscessus subsp. massiliense	GCF_000497265.2	99.02	Mycobacteroides abscessus subsp. massiliense
522	GCF_004010025.1	4909864	64	2019-01-09	Mycobacteroides abscessus	GCF_000069185.1	99.32	Mycobacteroides abscessus subsp. abscessus
523	GCF_004025145.1	5049561	64	2019-01-15	Mycobacteroides abscessus subsp. abscessus	GCF_000069185.1	99.32	Mycobacteroides abscessus subsp. abscessus
524	GCF_004027995.1	4895267	64	2019-01-16	Mycobacteroides abscessus	GCF_000069185.1	99.94	Mycobacteroides abscessus subsp. abscessus
525	GCF_004028015.1	5056128	64	2019-01-16	Mycobacteroides abscessus	GCF_000069185.1	100	Mycobacteroides abscessus subsp. abscessus
526	GCF_004209815.1	4791912	64.5	2019-02-19	Mycobacteroides abscessus subsp. massiliense	GCF_000497265.2	99.45	Mycobacteroides abscessus subsp. massiliense
527	GCF_004209835.1	4762660	64.5	2019-02-19	Mycobacteroides abscessus subsp. massiliense	GCF_000497265.2	99.45	Mycobacteroides abscessus subsp. massiliense
528	GCF_005281705.1	4966199	64	2019-05-13	Mycobacteroides abscessus subsp. bolletii	GCF_000497265.2	99.02	Mycobacteroides abscessus subsp. massiliense
529	GCF_006409125.1	4931669	64	2019-06-24	Mycobacteroides abscessus subsp. bolletii	GCF_003609715.1	100	Mycobacteroides abscessus subsp. bolletii
530	GCF_010731915.1	5005003	64.5	2020-02-06	Mycobacteroides abscessus	GCF_000497265.2	98.86	Mycobacteroides abscessus subsp. massiliense
531	GCF_012273395.1	4905755	64	2020-04-12	Mycobacteroides abscessus	GCF_000069185.1	100	Mycobacteroides abscessus subsp. abscessus
532	GCF_012845855.1	4998071	64	2020-04-27	Mycobacteroides abscessus	GCF_000069185.1	99.32	Mycobacteroides abscessus subsp. abscessus
533	GCF_013140035.1	4942953	64	2020-05-21	Mycobacteroides abscessus	GCF_000497265.2	98.97	Mycobacteroides abscessus subsp. massiliense
534	GCF_013140055.1	4943694	64	2020-05-21	Mycobacteroides abscessus	GCF_000497265.2	98.97	Mycobacteroides abscessus subsp. massiliense
535	GCF_013140075.1	4827147	64	2020-05-21	Mycobacteroides abscessus	GCF_000497265.2	98.57	Mycobacteroides abscessus subsp. massiliense
536	GCF_013140085.1	4724187	64.5	2020-05-21	Mycobacteroides abscessus	GCF_000497265.2	98.97	Mycobacteroides abscessus subsp. massiliense
537	GCF_013140095.1	5161334	64	2020-05-21	Mycobacteroides abscessus	GCF_000069185.1	99.18	Mycobacteroides abscessus subsp. abscessus
538	GCF_013140115.1	4975704	64	2020-05-21	Mycobacteroides abscessus	GCF_000497265.2	98.58	Mycobacteroides abscessus subsp. massiliense
539	GCF_014843135.1	4674858	64.5	2020-10-05	Mycobacteroides abscessus	GCF_000069185.1	99.23	Mycobacteroides abscessus subsp. abscessus
540	GCF_014843155.1	5005819	64	2020-10-05	Mycobacteroides abscessus	GCF_000069185.1	99.28	Mycobacteroides abscessus subsp. abscessus
541	GCF_014843175.1	4916919	64	2020-10-05	Mycobacteroides abscessus	GCF_000497265.2	98.6	Mycobacteroides abscessus subsp. massiliense
542	GCF_014843195.1	4740939	64	2020-10-05	Mycobacteroides abscessus	GCF_000497265.2	99.48	Mycobacteroides abscessus subsp. massiliense
543	GCF_014843215.1	4939165	64	2020-10-05	Mycobacteroides abscessus	GCF_000069185.1	99.08	Mycobacteroides abscessus subsp. abscessus
544	GCF_014843235.1	5022810	64	2020-10-05	Mycobacteroides abscessus	GCF_000069185.1	99.08	Mycobacteroides abscessus subsp. abscessus
545	GCF_015023595.1	4733699	64.5	2020-10-27	Mycobacteroides abscessus	GCF_000069185.1	99.88	Mycobacteroides abscessus subsp. abscessus
546	GCF_015023615.1	4755036	64.5	2020-10-27	Mycobacteroides abscessus	GCF_000069185.1	100	Mycobacteroides abscessus subsp. abscessus
547	GCF_015023625.1	4947450	64	2020-10-27	Mycobacteroides abscessus	GCF_000497265.2	98.97	Mycobacteroides abscessus subsp. massiliense
548	GCF_015023695.1	4938754	64	2020-10-27	Mycobacteroides abscessus	GCF_000069185.1	99.88	Mycobacteroides abscessus subsp. abscessus
549	GCF_015023715.1	4964441	64	2020-10-27	Mycobacteroides abscessus	GCF_000069185.1	99.93	Mycobacteroides abscessus subsp. abscessus
550	GCF_015023725.1	4939225	64	2020-10-27	Mycobacteroides abscessus	GCF_000069185.1	99.39	Mycobacteroides abscessus subsp. abscessus
551	GCF_015023755.1	5063663	64.5	2020-10-27	Mycobacteroides abscessus	GCF_000497265.2	98.58	Mycobacteroides abscessus subsp. massiliense
552	GCF_015023765.1	4956580	64	2020-10-27	Mycobacteroides abscessus	GCF_000497265.2	99.48	Mycobacteroides abscessus subsp. massiliense
553	GCF_015023775.1	5074931	64	2020-10-27	Mycobacteroides abscessus	GCF_000069185.1	99.92	Mycobacteroides abscessus subsp. abscessus
554	GCF_015023815.1	5175154	64	2020-10-27	Mycobacteroides abscessus	GCF_000069185.1	99.32	Mycobacteroides abscessus subsp. abscessus
555	GCF_015023835.1	4782751	64.5	2020-10-27	Mycobacteroides abscessus	GCF_000497265.2	99.48	Mycobacteroides abscessus subsp. massiliense
556	GCF_015023845.1	4773706	64.5	2020-10-27	Mycobacteroides abscessus	GCF_000497265.2	99.53	Mycobacteroides abscessus subsp. massiliense
557	GCF_015023875.1	4621353	64	2020-10-27	Mycobacteroides abscessus	GCF_000497265.2	99.42	Mycobacteroides abscessus subsp. massiliense
558	GCF_015023895.1	4847483	64	2020-10-27	Mycobacteroides abscessus	GCF_000069185.1	99.23	Mycobacteroides abscessus subsp. abscessus
559	GCF_015023905.1	4975940	64	2020-10-27	Mycobacteroides abscessus	GCF_000069185.1	99.42	Mycobacteroides abscessus subsp. abscessus
560	GCF_015023925.1	5080450	64	2020-10-27	Mycobacteroides abscessus	GCF_000069185.1	99.03	Mycobacteroides abscessus subsp. abscessus
561	GCF_015023935.1	4826045	64	2020-10-27	Mycobacteroides abscessus	GCF_000069185.1	99.32	Mycobacteroides abscessus subsp. abscessus
562	GCF_015023975.1	4936470	64	2020-10-27	Mycobacteroides abscessus	GCF_000497265.2	99.48	Mycobacteroides abscessus subsp. massiliense
563	GCF_015023995.1	4901034	64.5	2020-10-27	Mycobacteroides abscessus	GCF_000069185.1	99.28	Mycobacteroides abscessus subsp. abscessus
564	GCF_015024015.1	5184618	64	2020-10-27	Mycobacteroides abscessus	GCF_000069185.1	99.42	Mycobacteroides abscessus subsp. abscessus
565	GCF_015024035.1	5161060	64	2020-10-27	Mycobacteroides abscessus	GCF_000069185.1	99.28	Mycobacteroides abscessus subsp. abscessus
566	GCF_015024045.1	5161060	64	2020-10-27	Mycobacteroides abscessus	GCF_000069185.1	99.32	Mycobacteroides abscessus subsp. abscessus	WhiB7 gene C218T (p. Ala73Val)
567	GCF_015024075.1	5161058	64	2020-10-27	Mycobacteroides abscessus	GCF_000069185.1	99.97	Mycobacteroides abscessus subsp. abscessus
568	GCF_015024085.1	5161059	64	2020-10-27	Mycobacteroides abscessus	GCF_000069185.1	100	Mycobacteroides abscessus subsp. abscessus
569	GCF_015024115.1	5161059	64	2020-10-27	Mycobacteroides abscessus	GCF_000497265.2	99.45	Mycobacteroides abscessus subsp. massiliense
570	GCF_015355655.1	5137881	64	2020-11-11	Mycobacteroides abscessus subsp. abscessus	GCF_000069185.1	98.86	Mycobacteroides abscessus subsp. abscessus
571	GCF_015355675.1	5020550	64.5	2020-11-11	Mycobacteroides abscessus subsp. abscessus	GCF_000069185.1	98.8	Mycobacteroides abscessus subsp. abscessus
572	GCF_015355695.1	4852119	64	2020-11-11	Mycobacteroides abscessus subsp. massiliense	GCF_000497265.2	98.64	Mycobacteroides abscessus subsp. massiliense
573	GCF_015499585.1	4965825	64	2020-11-16	Mycobacteroides abscessus subsp. bolletii	GCF_003609715.1	99.14	Mycobacteroides abscessus subsp. bolletii
574	GCF_015499615.1	5182499	64	2020-11-16	Mycobacteroides abscessus subsp. bolletii	GCF_003609715.1	99.28	Mycobacteroides abscessus subsp. bolletii
575	GCF_015499625.1	4910457	64	2020-11-16	Mycobacteroides abscessus subsp. bolletii	GCF_003609715.1	99.18	Mycobacteroides abscessus subsp. bolletii
576	GCF_015499655.1	5153447	64	2020-11-16	Mycobacteroides abscessus subsp. massiliense	GCF_000497265.2	98.97	Mycobacteroides abscessus subsp. massiliense
577	GCF_015499665.1	4965867	64	2020-11-16	Mycobacteroides abscessus subsp. bolletii	GCF_003609715.1	99.23	Mycobacteroides abscessus subsp. bolletii
578	GCF_015499695.1	5263837	64	2020-11-16	Mycobacteroides abscessus subsp. massiliense	GCF_000497265.2	99.02	Mycobacteroides abscessus subsp. massiliense
579	GCF_015499715.1	4965660	64	2020-11-16	Mycobacteroides abscessus subsp. massiliense	GCF_000497265.2	98.97	Mycobacteroides abscessus subsp. massiliense
580	GCF_015499735.1	5103158	64	2020-11-16	Mycobacteroides abscessus subsp. massiliense	GCF_000497265.2	98.86	Mycobacteroides abscessus subsp. massiliense
581	GCF_015499745.1	4966338	64	2020-11-16	Mycobacteroides abscessus subsp. abscessus	GCF_003609715.1	99.22	Mycobacteroides abscessus subsp. bolletii
582	GCF_015499765.1	4900567	64	2020-11-16	Mycobacteroides abscessus subsp. abscessus	GCF_000497265.2	98.91	Mycobacteroides abscessus subsp. massiliense
583	GCF_015499795.1	5102842	64	2020-11-16	Mycobacteroides abscessus subsp. abscessus	GCF_000069185.1	99.32	Mycobacteroides abscessus subsp. abscessus
584	GCF_015499805.1	4965681	64	2020-11-16	Mycobacteroides abscessus subsp. abscessus	GCF_000069185.1	99.08	Mycobacteroides abscessus subsp. abscessus
585	GCF_015499835.1	4966061	64	2020-11-16	Mycobacteroides abscessus subsp. abscessus	GCF_000069185.1	99.03	Mycobacteroides abscessus subsp. abscessus
586	GCF_015499845.1	4805698	64.5	2020-11-16	Mycobacteroides abscessus subsp. abscessus	GCF_000069185.1	99.94	Mycobacteroides abscessus subsp. abscessus
587	GCF_015499865.1	5022829	64	2020-11-16	Mycobacteroides abscessus subsp. abscessus	GCF_000069185.1	99.48	Mycobacteroides abscessus subsp. abscessus
588	GCF_016758375.1	4965211	64	2021-01-27	Mycobacteroides abscessus subsp. massiliense	GCF_000497265.2	98.97	Mycobacteroides abscessus subsp. massiliense
589	GCF_016758395.1	5135319	64	2021-01-27	Mycobacteroides abscessus subsp. massiliense	GCF_000497265.2	99.59	Mycobacteroides abscessus subsp. massiliense
590	GCF_016758425.1	5226280	64	2021-01-27	Mycobacteroides abscessus subsp. massiliense	GCF_000497265.2	98.84	Mycobacteroides abscessus subsp. massiliense
591	GCF_016758435.1	5136606	64	2021-01-27	Mycobacteroides abscessus subsp. massiliense	GCF_000497265.2	98.86	Mycobacteroides abscessus subsp. massiliense
592	GCF_017174855.1	4968079	64	2021-03-05	Mycobacteroides abscessus subsp. abscessus	GCF_000069185.1	99.98	Mycobacteroides abscessus subsp. abscessus
593	GCF_017174865.1	5023176	64	2021-03-05	Mycobacteroides abscessus subsp. massiliense	GCF_000497265.2	98.7	Mycobacteroides abscessus subsp. massiliense
594	GCF_017174895.1	5023178	64	2021-03-05	Mycobacteroides abscessus subsp. abscessus	GCF_000069185.1	99.45	Mycobacteroides abscessus subsp. abscessus
595	GCF_017174915.1	5023894	64	2021-03-05	Mycobacteroides abscessus subsp. abscessus	GCF_000069185.1	99.82	Mycobacteroides abscessus subsp. abscessus
596	GCF_017174925.1	5037847	64	2021-03-05	Mycobacteroides abscessus subsp. abscessus	GCF_000069185.1	100	Mycobacteroides abscessus subsp. abscessus
597	GCF_017174955.1	4902012	64	2021-03-05	Mycobacteroides abscessus subsp. abscessus	GCF_000069185.1	99.92	Mycobacteroides abscessus subsp. abscessus
598	GCF_017174975.1	5563293	64	2021-03-05	Mycobacteroides abscessus subsp. abscessus	GCF_000069185.1	100	Mycobacteroides abscessus subsp. abscessus
599	GCF_017174995.1	5193531	64	2021-03-05	Mycobacteroides abscessus subsp. abscessus	GCF_000069185.1	100	Mycobacteroides abscessus subsp. abscessus
600	GCF_017175015.1	5267076	64	2021-03-05	Mycobacteroides abscessus subsp. abscessus	GCF_000069185.1	99.92	Mycobacteroides abscessus subsp. abscessus
601	GCF_017175035.1	5410623	64	2021-03-05	Mycobacteroides abscessus subsp. abscessus	GCF_000069185.1	99.28	Mycobacteroides abscessus subsp. abscessus
602	GCF_017175055.1	5090197	64.5	2021-03-05	Mycobacteroides abscessus subsp. massiliense	GCF_000497265.2	98.73	Mycobacteroides abscessus subsp. massiliense
603	GCF_017175065.1	5553063	64	2021-03-05	Mycobacteroides abscessus subsp. massiliense	GCF_000497265.2	99.18	Mycobacteroides abscessus subsp. massiliense
604	GCF_017175095.1	4985342	64	2021-03-05	Mycobacteroides abscessus subsp. massiliense	GCF_000497265.2	99.45	Mycobacteroides abscessus subsp. massiliense
605	GCF_017175115.1	5126818	64.5	2021-03-05	Mycobacteroides abscessus subsp. abscessus	GCF_000069185.1	99.39	Mycobacteroides abscessus subsp. abscessus
606	GCF_017175135.1	5088791	64.5	2021-03-05	Mycobacteroides abscessus subsp. abscessus	GCF_000069185.1	99.96	Mycobacteroides abscessus subsp. abscessus
607	GCF_017175145.1	4840063	64	2021-03-05	Mycobacteroides abscessus subsp. abscessus	GCF_000069185.1	99.97	Mycobacteroides abscessus subsp. abscessus
608	GCF_017175175.1	4861938	64	2021-03-05	Mycobacteroides abscessus subsp. bolletii	GCF_003609715.1	99.14	Mycobacteroides abscessus subsp. bolletii
609	GCF_017175195.1	5071989	64	2021-03-05	Mycobacteroides abscessus subsp. massiliense	GCF_000497265.2	98.75	Mycobacteroides abscessus subsp. massiliense
610	GCF_017175215.1	5064375	64	2021-03-05	Mycobacteroides abscessus subsp. abscessus	GCF_000069185.1	100	Mycobacteroides abscessus subsp. abscessus
611	GCF_017175695.1	5172686	64	2021-03-05	Mycobacteroides abscessus subsp. massiliense	GCF_000497265.2	98.75	Mycobacteroides abscessus subsp. massiliense
612	GCF_017175715.1	5011562	64	2021-03-05	Mycobacteroides abscessus subsp. abscessus	GCF_000069185.1	99.08	Mycobacteroides abscessus subsp. abscessus
613	GCF_017175725.1	5160636	64	2021-03-05	Mycobacteroides abscessus subsp. abscessus	GCF_000069185.1	99.32	Mycobacteroides abscessus subsp. abscessus
614	GCF_017175735.1	5023238	64	2021-03-05	Mycobacteroides abscessus subsp. abscessus	GCF_000069185.1	99.22	Mycobacteroides abscessus subsp. abscessus
615	GCF_017175775.1	5359864	64	2021-03-05	Mycobacteroides abscessus subsp. massiliense	GCF_000497265.2	99.39	Mycobacteroides abscessus subsp. massiliense
616	GCF_017175795.1	4866880	64	2021-03-05	Mycobacteroides abscessus subsp. abscessus	GCF_000069185.1	99.98	Mycobacteroides abscessus subsp. abscessus
617	GCF_017175815.1	5132072	64	2021-03-05	Mycobacteroides abscessus subsp. abscessus	GCF_000069185.1	99.01	Mycobacteroides abscessus subsp. abscessus
618	GCF_017175835.1	4991339	64	2021-03-05	Mycobacteroides abscessus subsp. abscessus	GCF_000069185.1	99.23	Mycobacteroides abscessus subsp. abscessus
619	GCF_017175855.1	4923531	64	2021-03-05	Mycobacteroides abscessus subsp. massiliense	GCF_000497265.2	98.66	Mycobacteroides abscessus subsp. massiliense
620	GCF_017175865.1	5302743	64	2021-03-05	Mycobacteroides abscessus subsp. abscessus	GCF_000069185.1	99.36	Mycobacteroides abscessus subsp. abscessus
621	GCF_017175895.1	5058231	64.5	2021-03-05	Mycobacteroides abscessus subsp. abscessus	GCF_000069185.1	99.35	Mycobacteroides abscessus subsp. abscessus
622	GCF_017175905.1	5232272	64	2021-03-05	Mycobacteroides abscessus subsp. abscessus	GCF_000069185.1	99.26	Mycobacteroides abscessus subsp. abscessus
623	GCF_017175935.1	5098782	64	2021-03-05	Mycobacteroides abscessus subsp. abscessus	GCF_000069185.1	98.96	Mycobacteroides abscessus subsp. abscessus	M. abscessus subsp. abscessus with a truncated erm(41) gene
624	GCF_017175945.1	4990095	64	2021-03-05	Mycobacteroides abscessus subsp. abscessus	GCF_000069185.1	100	Mycobacteroides abscessus subsp. abscessus
625	GCF_017175975.1	5003682	64	2021-03-05	Mycobacteroides abscessus subsp. abscessus	GCF_000069185.1	99.93	Mycobacteroides abscessus subsp. abscessus
626	GCF_017175995.1	4978732	64	2021-03-05	Mycobacteroides abscessus subsp. abscessus	GCF_000069185.1	99.31	Mycobacteroides abscessus subsp. abscessus
627	GCF_017176015.1	5112673	64	2021-03-05	Mycobacteroides abscessus subsp. massiliense	GCF_000497265.2	99.5	Mycobacteroides abscessus subsp. massiliense
628	GCF_017176045.1	4881131	64	2021-03-05	Mycobacteroides abscessus subsp. abscessus	GCF_000069185.1	99.27	Mycobacteroides abscessus subsp. abscessus
629	GCF_017176075.1	5053525	64	2021-03-05	Mycobacteroides abscessus subsp. abscessus	GCF_000069185.1	99.28	Mycobacteroides abscessus subsp. abscessus
630	GCF_017176085.1	5043548	64	2021-03-05	Mycobacteroides abscessus subsp. abscessus	GCF_000069185.1	99.03	Mycobacteroides abscessus subsp. abscessus
631	GCF_017176095.1	5061701	64	2021-03-05	Mycobacteroides abscessus subsp. abscessus	GCF_000069185.1	99	Mycobacteroides abscessus subsp. abscessus
632	GCF_017176115.1	4950555	64	2021-03-05	Mycobacteroides abscessus subsp. massiliense	GCF_000497265.2	98.92	Mycobacteroides abscessus subsp. massiliense
633	GCF_017176235.1	4827942	64	2021-03-05	Mycobacteroides abscessus subsp. massiliense	GCF_000497265.2	99.5	Mycobacteroides abscessus subsp. massiliense
634	GCF_017176255.1	4868603	64	2021-03-05	Mycobacteroides abscessus subsp. abscessus	GCF_000069185.1	99.92	Mycobacteroides abscessus subsp. abscessus
635	GCF_017176265.1	4876513	64	2021-03-05	Mycobacteroides abscessus subsp. abscessus	GCF_000069185.1	99.09	Mycobacteroides abscessus subsp. abscessus
636	GCF_017176275.1	5124602	64	2021-03-05	Mycobacteroides abscessus subsp. abscessus	GCF_000069185.1	99.23	Mycobacteroides abscessus subsp. abscessus
637	GCF_017176315.1	4982977	64	2021-03-05	Mycobacteroides abscessus subsp. abscessus	GCF_000069185.1	99.18	Mycobacteroides abscessus subsp. abscessus
638	GCF_017176395.1	5048007	64	2021-03-05	Mycobacteroides abscessus subsp. massiliense	GCF_000497265.2	98.6	Mycobacteroides abscessus subsp. massiliense
639	GCF_017176455.1	4889373	64.5	2021-03-05	Mycobacteroides abscessus subsp. massiliense	GCF_000497265.2	99.5	Mycobacteroides abscessus subsp. massiliense
640	GCF_017176465.1	4432260	64.5	2021-03-05	Mycobacteroides abscessus subsp. abscessus	GCF_000069185.1	99.98	Mycobacteroides abscessus subsp. abscessus
641	GCF_017176555.1	4939989	64	2021-03-05	Mycobacteroides abscessus subsp. abscessus	GCF_000069185.1	99.98	Mycobacteroides abscessus subsp. abscessus
642	GCF_017176575.1	4848349	64	2021-03-05	Mycobacteroides abscessus subsp. abscessus	GCF_000069185.1	99.39	Mycobacteroides abscessus subsp. abscessus
643	GCF_017176595.1	4846306	64	2021-03-05	Mycobacteroides abscessus subsp. abscessus	GCF_000069185.1	99.5	Mycobacteroides abscessus subsp. abscessus
644	GCF_017176615.1	4957955	64	2021-03-05	Mycobacteroides abscessus subsp. abscessus	GCF_000069185.1	99.93	Mycobacteroides abscessus subsp. abscessus
645	GCF_017176635.1	4900203	64	2021-03-05	Mycobacteroides abscessus subsp. abscessus	GCF_000069185.1	99.94	Mycobacteroides abscessus subsp. abscessus
646	GCF_017176655.1	5167964	64	2021-03-05	Mycobacteroides abscessus subsp. massiliense	GCF_000497265.2	99.5	Mycobacteroides abscessus subsp. massiliense
647	GCF_017176675.1	4900975	64	2021-03-05	Mycobacteroides abscessus subsp. abscessus	GCF_000069185.1	99.99	Mycobacteroides abscessus subsp. abscessus
648	GCF_017183555.1	4870401	64	2021-03-05	Mycobacteroides abscessus subsp. abscessus	GCF_000069185.1	99.28	Mycobacteroides abscessus subsp. abscessus
649	GCF_017183655.1	5057942	64	2021-03-05	Mycobacteroides abscessus subsp. abscessus	GCF_000069185.1	99.32	Mycobacteroides abscessus subsp. abscessus
650	GCF_017183735.1	4900185	64	2021-03-05	Mycobacteroides abscessus subsp. abscessus	GCF_000069185.1	100	Mycobacteroides abscessus subsp. abscessus
651	GCF_017183775.1	5036522	64	2021-03-05	Mycobacteroides abscessus subsp. abscessus	GCF_000069185.1	99.97	Mycobacteroides abscessus subsp. abscessus
652	GCF_017183795.1	4896455	64.5	2021-03-05	Mycobacteroides abscessus subsp. abscessus	GCF_000069185.1	99.98	Mycobacteroides abscessus subsp. abscessus
653	GCF_017183815.1	4759651	64	2021-03-05	Mycobacteroides abscessus subsp. abscessus	GCF_000069185.1	99.08	Mycobacteroides abscessus subsp. abscessus
654	GCF_017183835.1	4837341	64	2021-03-05	Mycobacteroides abscessus subsp. abscessus	GCF_000069185.1	100	Mycobacteroides abscessus subsp. abscessus
655	GCF_017183875.1	5185291	64	2021-03-05	Mycobacteroides abscessus subsp. abscessus	GCF_000069185.1	99.97	Mycobacteroides abscessus subsp. abscessus
656	GCF_017183895.1	5150753	64	2021-03-05	Mycobacteroides abscessus subsp. abscessus	GCF_000069185.1	99.97	Mycobacteroides abscessus subsp. abscessus
657	GCF_017183915.1	5085641	64	2021-03-05	Mycobacteroides abscessus subsp. bolletii	GCF_003609715.1	99.18	Mycobacteroides abscessus subsp. bolletii
658	GCF_017183935.1	4899997	64	2021-03-05	Mycobacteroides abscessus subsp. abscessus	GCF_000069185.1	99.03	Mycobacteroides abscessus subsp. abscessus
659	GCF_017183955.1	4884609	64	2021-03-05	Mycobacteroides abscessus subsp. abscessus	GCF_000069185.1	99.03	Mycobacteroides abscessus subsp. abscessus
660	GCF_017183975.1	4891607	64.5	2021-03-05	Mycobacteroides abscessus subsp. massiliense	GCF_000497265.2	98.74	Mycobacteroides abscessus subsp. massiliense
661	GCF_017189355.1	4874123	64	2021-03-05	Mycobacteroides abscessus subsp. abscessus	GCF_000069185.1	100	Mycobacteroides abscessus subsp. abscessus
662	GCF_017189375.1	4826214	64	2021-03-05	Mycobacteroides abscessus subsp. abscessus	GCF_000069185.1	99.97	Mycobacteroides abscessus subsp. abscessus
663	GCF_017189395.1	4895763	64.5	2021-03-05	Mycobacteroides abscessus subsp. abscessus	GCF_000069185.1	99.42	Mycobacteroides abscessus subsp. abscessus
664	GCF_017189415.1	4894488	64	2021-03-05	Mycobacteroides abscessus subsp. abscessus	GCF_000069185.1	99.97	Mycobacteroides abscessus subsp. abscessus
665	GCF_017189435.1	4939234	64	2021-03-05	Mycobacteroides abscessus subsp. abscessus	GCF_000069185.1	99.97	Mycobacteroides abscessus subsp. abscessus
666	GCF_017190535.1	4896142	64	2021-03-05	Mycobacteroides abscessus subsp. massiliense	GCF_000497265.2	98.74	Mycobacteroides abscessus subsp. massiliense
667	GCF_017190595.1	4845746	64	2021-03-05	Mycobacteroides abscessus subsp. abscessus	GCF_000069185.1	99.92	Mycobacteroides abscessus subsp. abscessus
668	GCF_017190695.1	4846285	64	2021-03-05	Mycobacteroides abscessus subsp. abscessus	GCF_000069185.1	100	Mycobacteroides abscessus subsp. abscessus
669	GCF_017190795.1	4900449	64	2021-03-05	Mycobacteroides abscessus subsp. abscessus	GCF_000069185.1	99.32	Mycobacteroides abscessus subsp. abscessus
670	GCF_017190875.1	4899964	64	2021-03-05	Mycobacteroides abscessus subsp. abscessus	GCF_000069185.1	99.99	Mycobacteroides abscessus subsp. abscessus
671	GCF_020227595.1	4900736	64	2021-10-04	Mycobacteroides abscessus	GCF_000497265.2	98.8	Mycobacteroides abscessus subsp. massiliense
672	GCF_020229575.1	4907227	64	2021-10-04	Mycobacteroides abscessus	GCF_000497265.2	98.7	Mycobacteroides abscessus subsp. massiliense
673	GCF_020275155.1	4986314	64	2021-10-05	Mycobacteroides abscessus	GCF_000069185.1	100	Mycobacteroides abscessus subsp. abscessus
674	GCF_020275565.1	4939400	64	2021-10-05	Mycobacteroides abscessus	GCF_000497265.2	98.9	Mycobacteroides abscessus subsp. massiliense
675	GCF_020275575.1	4980358	64	2021-10-05	Mycobacteroides abscessus	GCF_000497265.2	98.75	Mycobacteroides abscessus subsp. massiliense
676	GCF_020735345.1	4945788	64.5	2021-11-03	Mycobacteroides abscessus subsp. abscessus	GCF_000069185.1	99.32	Mycobacteroides abscessus subsp. abscessus
677	GCF_020735425.1	4745180	64.5	2021-11-03	Mycobacteroides abscessus subsp. abscessus	GCF_000069185.1	100	Mycobacteroides abscessus subsp. abscessus
678	GCF_020735485.1	5185001	64	2021-11-03	Mycobacteroides abscessus subsp. abscessus	GCF_003609715.1	99.14	Mycobacteroides abscessus subsp. bolletii
679	GCF_020735505.1	4960287	64	2021-11-03	Mycobacteroides abscessus	GCF_003609715.1	99.27	Mycobacteroides abscessus subsp. bolletii
680	GCF_021251405.1	4948009	64	2021-12-21	Mycobacteroides abscessus subsp. abscessus	GCF_000069185.1	99.98	Mycobacteroides abscessus subsp. abscessus
681	GCF_024389625.1	4942924	64	2022-07-24	Mycobacteroides abscessus	GCF_000069185.1	99.03	Mycobacteroides abscessus subsp. abscessus
682	GCF_024389635.1	4989478	64	2022-07-24	Mycobacteroides abscessus	GCF_000069185.1	99.32	Mycobacteroides abscessus subsp. abscessus
683	GCF_024389645.1	4874447	64	2022-07-24	Mycobacteroides abscessus	GCF_000497265.2	98.58	Mycobacteroides abscessus subsp. massiliense
684	GCF_024389665.1	4841633	64	2022-07-24	Mycobacteroides abscessus	GCF_000497265.2	98.8	Mycobacteroides abscessus subsp. massiliense
685	GCF_024389705.1	4841633	64	2022-07-24	Mycobacteroides abscessus	GCF_000497265.2	98.9	Mycobacteroides abscessus subsp. massiliense
686	GCF_024389725.1	4892361	64.5	2022-07-24	Mycobacteroides abscessus	GCF_000497265.2	98.61	Mycobacteroides abscessus subsp. massiliense
687	GCF_024389735.1	4818167	64.5	2022-07-24	Mycobacteroides abscessus	GCF_000497265.2	98.7	Mycobacteroides abscessus subsp. massiliense
688	GCF_024389745.1	4843017	64	2022-07-24	Mycobacteroides abscessus	GCF_000069185.1	99.28	Mycobacteroides abscessus subsp. abscessus
689	GCF_024389755.1	4803250	64.5	2022-07-24	Mycobacteroides abscessus	GCF_000069185.1	99.23	Mycobacteroides abscessus subsp. abscessus
690	GCF_024389805.1	4941477	64	2022-07-24	Mycobacteroides abscessus	GCF_000069185.1	99.28	Mycobacteroides abscessus subsp. abscessus
691	GCF_024389825.1	4837140	64.5	2022-07-24	Mycobacteroides abscessus	GCF_000497265.2	98.92	Mycobacteroides abscessus subsp. massiliense
692	GCF_024389835.1	4970386	64.5	2022-07-24	Mycobacteroides abscessus	GCF_000069185.1	99.06	Mycobacteroides abscessus subsp. abscessus
693	GCF_024389865.1	4897666	64.5	2022-07-24	Mycobacteroides abscessus	GCF_000069185.1	99.39	Mycobacteroides abscessus subsp. abscessus
694	GCF_024389875.1	4895947	64.5	2022-07-24	Mycobacteroides abscessus	GCF_000069185.1	99.95	Mycobacteroides abscessus subsp. abscessus
695	GCF_024389885.1	4869298	64.5	2022-07-24	Mycobacteroides abscessus	GCF_000497265.2	98.97	Mycobacteroides abscessus subsp. massiliense
696	GCF_024389925.1	4845844	64	2022-07-24	Mycobacteroides abscessus	GCF_000069185.1	99.32	Mycobacteroides abscessus subsp. abscessus
697	GCF_024389945.1	5141843	64	2022-07-24	Mycobacteroides abscessus	GCF_000497265.2	98.97	Mycobacteroides abscessus subsp. massiliense
698	GCF_024389955.1	4900374	64	2022-07-24	Mycobacteroides abscessus	GCF_000497265.2	98.7	Mycobacteroides abscessus subsp. massiliense
699	GCF_024389985.1	4874584	64	2022-07-24	Mycobacteroides abscessus	GCF_000069185.1	99.92	Mycobacteroides abscessus subsp. abscessus
700	GCF_024389995.1	4901005	64	2022-07-24	Mycobacteroides abscessus	GCF_000069185.1	99.22	Mycobacteroides abscessus subsp. abscessus
701	GCF_024390025.1	4997135	64	2022-07-24	Mycobacteroides abscessus	GCF_000069185.1	98.97	Mycobacteroides abscessus subsp. abscessus
702	GCF_024390045.1	4921772	64	2022-07-24	Mycobacteroides abscessus	GCF_000497265.2	98.97	Mycobacteroides abscessus subsp. massiliense
703	GCF_024390065.1	4989226	64	2022-07-24	Mycobacteroides abscessus	GCF_000497265.2	98.73	Mycobacteroides abscessus subsp. massiliense
704	GCF_024390085.1	4868824	64	2022-07-24	Mycobacteroides abscessus	GCF_000497265.2	98.97	Mycobacteroides abscessus subsp. massiliense
705	GCF_024390105.1	4881753	64	2022-07-24	Mycobacteroides abscessus	GCF_000069185.1	99.28	Mycobacteroides abscessus subsp. abscessus
706	GCF_024390125.1	4874198	64	2022-07-24	Mycobacteroides abscessus	GCF_000497265.2	98.8	Mycobacteroides abscessus subsp. massiliense
707	GCF_024390145.1	4871668	64	2022-07-24	Mycobacteroides abscessus	GCF_000497265.2	98.97	Mycobacteroides abscessus subsp. massiliense
708	GCF_024390155.1	4785864	64	2022-07-24	Mycobacteroides abscessus	GCF_000497265.2	98.7	Mycobacteroides abscessus subsp. massiliense
709	GCF_024390185.1	4745971	64.5	2022-07-24	Mycobacteroides abscessus	GCF_000069185.1	99.32	Mycobacteroides abscessus subsp. abscessus
710	GCF_024390195.1	4836614	64.5	2022-07-24	Mycobacteroides abscessus	GCF_000069185.1	99.32	Mycobacteroides abscessus subsp. abscessus
711	GCF_024390225.1	4726521	64.5	2022-07-24	Mycobacteroides abscessus	GCF_000069185.1	99.32	Mycobacteroides abscessus subsp. abscessus
712	GCF_024390265.1	4845994	64	2022-07-24	Mycobacteroides abscessus	GCF_000069185.1	99.23	Mycobacteroides abscessus subsp. abscessus
713	GCF_024390275.1	4820509	64	2022-07-24	Mycobacteroides abscessus	GCF_000069185.1	99.33	Mycobacteroides abscessus subsp. abscessus
714	GCF_024390295.1	4893596	64.5	2022-07-24	Mycobacteroides abscessus	GCF_000069185.1	99.18	Mycobacteroides abscessus subsp. abscessus
715	GCF_024390315.1	4981574	64	2022-07-24	Mycobacteroides abscessus	GCF_000069185.1	99.32	Mycobacteroides abscessus subsp. abscessus
716	GCF_024390325.1	4981005	64	2022-07-24	Mycobacteroides abscessus	GCF_000497265.2	98.92	Mycobacteroides abscessus subsp. massiliense
717	GCF_024390365.1	4913553	64	2022-07-24	Mycobacteroides abscessus	GCF_000069185.1	99.32	Mycobacteroides abscessus subsp. abscessus
718	GCF_024390385.1	5087545	64	2022-07-24	Mycobacteroides abscessus	GCF_000069185.1	99.32	Mycobacteroides abscessus subsp. abscessus
719	GCF_024390405.1	5135996	64	2022-07-24	Mycobacteroides abscessus	GCF_000069185.1	99.32	Mycobacteroides abscessus subsp. abscessus
720	GCF_024390425.1	4891993	64	2022-07-24	Mycobacteroides abscessus	GCF_000069185.1	99.92	Mycobacteroides abscessus subsp. abscessus
721	GCF_024390445.1	5384033	64	2022-07-24	Mycobacteroides abscessus	GCF_000069185.1	99.37	Mycobacteroides abscessus subsp. abscessus
722	GCF_024390465.1	5203061	64	2022-07-24	Mycobacteroides abscessus	GCF_000069185.1	99.94	Mycobacteroides abscessus subsp. abscessus
723	GCF_024390485.1	5013362	64	2022-07-24	Mycobacteroides abscessus	GCF_000069185.1	99.27	Mycobacteroides abscessus subsp. abscessus
724	GCF_024390505.1	4802628	64	2022-07-24	Mycobacteroides abscessus	GCF_000069185.1	99.36	Mycobacteroides abscessus subsp. abscessus
725	GCF_024390525.1	4867257	64	2022-07-24	Mycobacteroides abscessus	GCF_000069185.1	99.14	Mycobacteroides abscessus subsp. abscessus
726	GCF_024390545.1	5202693	64	2022-07-24	Mycobacteroides abscessus	GCF_000069185.1	99.28	Mycobacteroides abscessus subsp. abscessus
727	GCF_024390565.1	4880077	64	2022-07-24	Mycobacteroides abscessus	GCF_000069185.1	99.32	Mycobacteroides abscessus subsp. abscessus
728	GCF_024390585.1	4940537	64	2022-07-24	Mycobacteroides abscessus	GCF_000069185.1	99.28	Mycobacteroides abscessus subsp. abscessus
729	GCF_024390605.1	4868095	64.5	2022-07-24	Mycobacteroides abscessus	GCF_000069185.1	99.3	Mycobacteroides abscessus subsp. abscessus
730	GCF_024390625.1	4832720	64.5	2022-07-24	Mycobacteroides abscessus	GCF_000069185.1	99.32	Mycobacteroides abscessus subsp. abscessus
731	GCF_024390635.1	4785068	64.5	2022-07-24	Mycobacteroides abscessus	GCF_000069185.1	99.13	Mycobacteroides abscessus subsp. abscessus
732	GCF_024390645.1	5139316	64	2022-07-24	Mycobacteroides abscessus	GCF_000069185.1	99.32	Mycobacteroides abscessus subsp. abscessus
733	GCF_024390685.1	4971785	64	2022-07-24	Mycobacteroides abscessus	GCF_000069185.1	99.95	Mycobacteroides abscessus subsp. abscessus
734	GCF_024390705.1	4950900	64	2022-07-24	Mycobacteroides abscessus	GCF_000069185.1	99.02	Mycobacteroides abscessus subsp. abscessus
735	GCF_024390725.1	4806285	64.5	2022-07-24	Mycobacteroides abscessus	GCF_000497265.2	98.97	Mycobacteroides abscessus subsp. massiliense
736	GCF_024390735.1	4749956	64.5	2022-07-24	Mycobacteroides abscessus	GCF_000069185.1	99.18	Mycobacteroides abscessus subsp. abscessus
737	GCF_024390765.1	4785100	64.5	2022-07-24	Mycobacteroides abscessus	GCF_000069185.1	99.39	Mycobacteroides abscessus subsp. abscessus
738	GCF_024390775.1	4961562	64	2022-07-24	Mycobacteroides abscessus	GCF_000497265.2	98.65	Mycobacteroides abscessus subsp. massiliense
739	GCF_024390805.1	5027185	64	2022-07-24	Mycobacteroides abscessus	GCF_000069185.1	99.32	Mycobacteroides abscessus subsp. abscessus
740	GCF_024390825.1	4777861	64.5	2022-07-24	Mycobacteroides abscessus	GCF_000069185.1	99.97	Mycobacteroides abscessus subsp. abscessus
741	GCF_024390855.1	4786264	64.5	2022-07-24	Mycobacteroides abscessus	GCF_000497265.2	98.9	Mycobacteroides abscessus subsp. massiliense
742	GCF_024390865.1	4712134	64.5	2022-07-24	Mycobacteroides abscessus	GCF_000069185.1	99.28	Mycobacteroides abscessus subsp. abscessus
743	GCF_024390875.1	4909482	64.5	2022-07-24	Mycobacteroides abscessus	GCF_000069185.1	99.97	Mycobacteroides abscessus subsp. abscessus
744	GCF_024390925.1	5236933	64	2022-07-24	Mycobacteroides abscessus	GCF_000069185.1	98.8	Mycobacteroides abscessus subsp. abscessus
745	GCF_024390945.1	4886085	64	2022-07-24	Mycobacteroides abscessus	GCF_000497265.2	98.97	Mycobacteroides abscessus subsp. massiliense
746	GCF_024390985.1	5046600	64	2022-07-24	Mycobacteroides abscessus	GCF_000069185.1	99.23	Mycobacteroides abscessus subsp. abscessus
747	GCF_024391025.1	5138844	64	2022-07-24	Mycobacteroides abscessus	GCF_000497265.2	98.8	Mycobacteroides abscessus subsp. massiliense
748	GCF_025657435.1	4925476	64	2022-10-11	Mycobacteroides abscessus	GCF_000069185.1	99.48	Mycobacteroides abscessus subsp. abscessus
749	GCF_025657455.1	5248162	64	2022-10-11	Mycobacteroides abscessus	GCF_000069185.1	99.48	Mycobacteroides abscessus subsp. abscessus
750	GCF_025657475.1	4967021	64	2022-10-11	Mycobacteroides abscessus	GCF_000069185.1	99.48	Mycobacteroides abscessus subsp. abscessus
751	GCF_025657495.1	4968209	64	2022-10-11	Mycobacteroides abscessus	GCF_000069185.1	99.45	Mycobacteroides abscessus subsp. abscessus
752	GCF_025657515.1	4963462	64	2022-10-11	Mycobacteroides abscessus	GCF_000069185.1	99.48	Mycobacteroides abscessus subsp. abscessus
753	GCF_025657535.1	5060274	64	2022-10-11	Mycobacteroides abscessus	GCF_000069185.1	99.45	Mycobacteroides abscessus subsp. abscessus
754	GCF_025657555.1	4883843	64	2022-10-11	Mycobacteroides abscessus	GCF_000069185.1	99.48	Mycobacteroides abscessus subsp. abscessus
755	GCF_025657575.1	5016575	64	2022-10-11	Mycobacteroides abscessus	GCF_000069185.1	99.39	Mycobacteroides abscessus subsp. abscessus
756	GCF_025657595.1	4966728	64	2022-10-11	Mycobacteroides abscessus	GCF_000069185.1	99.45	Mycobacteroides abscessus subsp. abscessus
757	GCF_025657615.1	4965690	64	2022-10-11	Mycobacteroides abscessus	GCF_000069185.1	99.45	Mycobacteroides abscessus subsp. abscessus
758	GCF_025657635.1	4964075	64	2022-10-11	Mycobacteroides abscessus	GCF_000069185.1	99.45	Mycobacteroides abscessus subsp. abscessus
759	GCF_025657655.1	4966444	64	2022-10-11	Mycobacteroides abscessus	GCF_000069185.1	99.45	Mycobacteroides abscessus subsp. abscessus
760	GCF_025657675.1	4966187	64	2022-10-11	Mycobacteroides abscessus	GCF_000069185.1	99.45	Mycobacteroides abscessus subsp. abscessus
761	GCF_025657695.1	4965136	64	2022-10-11	Mycobacteroides abscessus	GCF_000069185.1	99.48	Mycobacteroides abscessus subsp. abscessus
762	GCF_025657715.1	5242737	64	2022-10-11	Mycobacteroides abscessus	GCF_000069185.1	99.42	Mycobacteroides abscessus subsp. abscessus
763	GCF_025657725.1	4968393	64	2022-10-11	Mycobacteroides abscessus	GCF_000069185.1	99.42	Mycobacteroides abscessus subsp. abscessus
764	GCF_028210875.1	4960286	64	2023-01-29	Mycobacteroides abscessus subsp. massiliense	GCF_000497265.2	98.7	Mycobacteroides abscessus subsp. massiliense
765	GCF_028210895.1	4965580	64	2023-01-29	Mycobacteroides abscessus subsp. abscessus	GCF_000069185.1	99.28	Mycobacteroides abscessus subsp. abscessus
766	GCF_028210905.1	4966210	64	2023-01-29	Mycobacteroides abscessus subsp. abscessus	GCF_000069185.1	99.23	Mycobacteroides abscessus subsp. abscessus
767	GCF_028210935.1	4971238	64	2023-01-29	Mycobacteroides abscessus subsp. abscessus	GCF_000497265.2	98.75	Mycobacteroides abscessus subsp. massiliense
768	GCF_028210975.1	4966929	64	2023-01-29	Mycobacteroides abscessus subsp. abscessus	GCF_000069185.1	99.98	Mycobacteroides abscessus subsp. abscessus
769	GCF_028211035.1	5044973	64	2023-01-29	Mycobacteroides abscessus subsp. abscessus	GCF_000069185.1	99.23	Mycobacteroides abscessus subsp. abscessus
770	GCF_028211045.1	4886723	64	2023-01-29	Mycobacteroides abscessus subsp. massiliense	GCF_000497265.2	98.73	Mycobacteroides abscessus subsp. massiliense
771	GCF_028211075.1	4918030	64	2023-01-29	Mycobacteroides abscessus subsp. massiliense	GCF_000497265.2	98.64	Mycobacteroides abscessus subsp. massiliense
772	GCF_028211135.1	5032900	64	2023-01-29	Mycobacteroides abscessus subsp. massiliense	GCF_000497265.2	98.74	Mycobacteroides abscessus subsp. massiliense
773	GCF_028211145.1	5070818	64	2023-01-29	Mycobacteroides abscessus subsp. abscessus	GCF_000069185.1	99.95	Mycobacteroides abscessus subsp. abscessus
774	GCF_028211195.1	5035007	64	2023-01-29	Mycobacteroides abscessus subsp. massiliense	GCF_000497265.2	98.92	Mycobacteroides abscessus subsp. massiliense
775	GCF_029078705.1	5163058	64	2023-03-09	Mycobacteroides abscessus subsp. bolletii	GCF_000497265.2	98.8	Mycobacteroides abscessus subsp. massiliense
776	GCF_030341945.1	4979629	64	2023-06-25	Mycobacteroides abscessus	GCF_000069185.1	98.97	Mycobacteroides abscessus subsp. abscessus
777	GCF_030341955.1	4985518	64	2023-06-25	Mycobacteroides abscessus	GCF_000497265.2	99.09	Mycobacteroides abscessus subsp. massiliense
778	GCF_030342025.1	5137035	64	2023-06-25	Mycobacteroides abscessus	GCF_000497265.2	99.5	Mycobacteroides abscessus subsp. massiliense
779	GCF_030342045.1	5001138	64	2023-06-25	Mycobacteroides abscessus	GCF_000497265.2	99.45	Mycobacteroides abscessus subsp. massiliense
780	GCF_030342065.1	5003716	64	2023-06-25	Mycobacteroides abscessus	GCF_000497265.2	99.45	Mycobacteroides abscessus subsp. massiliense
781	GCF_030342085.1	5001645	64	2023-06-25	Mycobacteroides abscessus	GCF_000069185.1	99.92	Mycobacteroides abscessus subsp. abscessus
782	GCF_030342105.1	4981539	64	2023-06-25	Mycobacteroides abscessus	GCF_000069185.1	99.97	Mycobacteroides abscessus subsp. abscessus
783	GCF_030342155.1	5033865	64	2023-06-25	Mycobacteroides abscessus	GCF_000069185.1	99.32	Mycobacteroides abscessus subsp. abscessus
784	GCF_030342185.1	4886442	64.5	2023-06-25	Mycobacteroides abscessus	GCF_000069185.1	99.32	Mycobacteroides abscessus subsp. abscessus
785	GCF_030342245.1	5004621	64	2023-06-25	Mycobacteroides abscessus	GCF_000069185.1	99.97	Mycobacteroides abscessus subsp. abscessus
786	GCF_030342325.1	4994850	64	2023-06-25	Mycobacteroides abscessus	GCF_000069185.1	99.97	Mycobacteroides abscessus subsp. abscessus
787	GCF_030450105.1	4965176	64	2023-07-13	Mycobacteroides abscessus subsp. massiliense	GCF_000497265.2	98.7	Mycobacteroides abscessus subsp. massiliense
788	GCF_030463595.1	4880519	64	2023-07-13	Mycobacteroides abscessus subsp. abscessus	GCF_000069185.1	99.22	Mycobacteroides abscessus subsp. abscessus
789	GCF_030513365.1	4927706	64	2023-07-20	Mycobacteroides abscessus subsp. massiliense	GCF_000497265.2	98.7	Mycobacteroides abscessus subsp. massiliense
790	GCF_030513375.1	5275145	64	2023-07-20	Mycobacteroides abscessus subsp. abscessus	GCF_000069185.1	99.18	Mycobacteroides abscessus subsp. abscessus
791	GCF_030513405.1	5139721	64	2023-07-20	Mycobacteroides abscessus subsp. bolletii	GCF_003609715.1	99.14	Mycobacteroides abscessus subsp. bolletii
792	GCF_030513415.1	5123597	64	2023-07-20	Mycobacteroides abscessus subsp. abscessus	GCF_000069185.1	99.92	Mycobacteroides abscessus subsp. abscessus
793	GCF_030513445.1	5197330	64	2023-07-20	Mycobacteroides abscessus subsp. abscessus	GCF_000069185.1	99.18	Mycobacteroides abscessus subsp. abscessus
794	GCF_030513465.1	4992923	64	2023-07-20	Mycobacteroides abscessus subsp. massiliense	GCF_000497265.2	99.39	Mycobacteroides abscessus subsp. massiliense
795	GCF_030513485.1	5000739	64	2023-07-20	Mycobacteroides abscessus subsp. abscessus	GCF_000069185.1	99.32	Mycobacteroides abscessus subsp. abscessus
796	GCF_030513505.1	5347973	64	2023-07-20	Mycobacteroides abscessus subsp. abscessus	GCF_000069185.1	99.09	Mycobacteroides abscessus subsp. abscessus
797	GCF_030513525.1	4941548	64	2023-07-20	Mycobacteroides abscessus subsp. abscessus	GCF_000069185.1	99.27	Mycobacteroides abscessus subsp. abscessus
798	GCF_030513545.1	4843583	64	2023-07-20	Mycobacteroides abscessus subsp. massiliense	GCF_000497265.2	98.97	Mycobacteroides abscessus subsp. massiliense
799	GCF_030513555.1	4927513	64	2023-07-20	Mycobacteroides abscessus subsp. abscessus	GCF_000069185.1	99.92	Mycobacteroides abscessus subsp. abscessus
800	GCF_030513585.1	4897021	64	2023-07-20	Mycobacteroides abscessus subsp. abscessus	GCF_000069185.1	99.18	Mycobacteroides abscessus subsp. abscessus
801	GCF_030513595.1	4982859	64	2023-07-20	Mycobacteroides abscessus subsp. abscessus	GCF_000069185.1	99.32	Mycobacteroides abscessus subsp. abscessus
802	GCF_030513625.1	5210349	64	2023-07-20	Mycobacteroides abscessus subsp. massiliense	GCF_000497265.2	98.97	Mycobacteroides abscessus subsp. massiliense
803	GCF_030513645.1	5210348	64	2023-07-20	Mycobacteroides abscessus subsp. abscessus	GCF_000069185.1	99.97	Mycobacteroides abscessus subsp. abscessus
804	GCF_030513665.1	4985490	64	2023-07-20	Mycobacteroides abscessus subsp. abscessus	GCF_000069185.1	99.32	Mycobacteroides abscessus subsp. abscessus
805	GCF_030513675.1	5119059	64	2023-07-20	Mycobacteroides abscessus subsp. abscessus	GCF_000069185.1	99.22	Mycobacteroides abscessus subsp. abscessus
806	GCF_030513705.1	5192757	64	2023-07-20	Mycobacteroides abscessus subsp. abscessus	GCF_000497265.2	98.74	Mycobacteroides abscessus subsp. massiliense
807	GCF_030513725.1	4985774	64	2023-07-20	Mycobacteroides abscessus subsp. abscessus	GCF_000069185.1	99.93	Mycobacteroides abscessus subsp. abscessus
808	GCF_030513745.1	4848872	64	2023-07-20	Mycobacteroides abscessus subsp. massiliense	GCF_000497265.2	99.45	Mycobacteroides abscessus subsp. massiliense
809	GCF_030513765.1	4881201	64	2023-07-20	Mycobacteroides abscessus subsp. abscessus	GCF_000069185.1	99.14	Mycobacteroides abscessus subsp. abscessus
810	GCF_030513785.1	5089469	64	2023-07-20	Mycobacteroides abscessus subsp. abscessus	GCF_000069185.1	99.28	Mycobacteroides abscessus subsp. abscessus
811	GCF_030513805.1	5124216	64	2023-07-20	Mycobacteroides abscessus subsp. abscessus	GCF_000069185.1	99.13	Mycobacteroides abscessus subsp. abscessus
812	GCF_030513825.1	4919000	64	2023-07-20	Mycobacteroides abscessus subsp. bolletii	GCF_003609715.1	99.13	Mycobacteroides abscessus subsp. bolletii
813	GCF_030513845.1	4934223	64.5	2023-07-20	Mycobacteroides abscessus subsp. abscessus	GCF_000069185.1	99.23	Mycobacteroides abscessus subsp. abscessus
814	GCF_030513865.1	4936600	64	2023-07-20	Mycobacteroides abscessus subsp. abscessus	GCF_000069185.1	99.5	Mycobacteroides abscessus subsp. abscessus
815	GCF_030513875.1	5000498	64	2023-07-20	Mycobacteroides abscessus subsp. abscessus	GCF_000069185.1	99.13	Mycobacteroides abscessus subsp. abscessus
816	GCF_030513905.1	4927906	64	2023-07-20	Mycobacteroides abscessus subsp. abscessus	GCF_000069185.1	99.32	Mycobacteroides abscessus subsp. abscessus
817	GCF_030513925.1	5100974	64	2023-07-20	Mycobacteroides abscessus subsp. bolletii	GCF_003609715.1	99.27	Mycobacteroides abscessus subsp. bolletii
818	GCF_030513935.1	4891423	64	2023-07-20	Mycobacteroides abscessus subsp. abscessus	GCF_000069185.1	99.23	Mycobacteroides abscessus subsp. abscessus
819	GCF_030513965.1	4891325	64	2023-07-20	Mycobacteroides abscessus subsp. abscessus	GCF_000069185.1	99.08	Mycobacteroides abscessus subsp. abscessus
820	GCF_030513975.1	4933928	64	2023-07-20	Mycobacteroides abscessus subsp. abscessus	GCF_000069185.1	99.14	Mycobacteroides abscessus subsp. abscessus
821	GCF_030513995.1	5194712	64	2023-07-20	Mycobacteroides abscessus subsp. massiliense	GCF_000497265.2	98.61	Mycobacteroides abscessus subsp. massiliense
822	GCF_030514025.1	4891016	64	2023-07-20	Mycobacteroides abscessus subsp. massiliense	GCF_000497265.2	98.92	Mycobacteroides abscessus subsp. massiliense
823	GCF_030514065.1	5122167	64	2023-07-20	Mycobacteroides abscessus subsp. massiliense	GCF_000497265.2	98.65	Mycobacteroides abscessus subsp. massiliense
824	GCF_030514075.1	4940643	64	2023-07-20	Mycobacteroides abscessus subsp. abscessus	GCF_000069185.1	99.23	Mycobacteroides abscessus subsp. abscessus
825	GCF_030514085.1	5198591	64	2023-07-20	Mycobacteroides abscessus subsp. bolletii	GCF_003609715.1	99.18	Mycobacteroides abscessus subsp. bolletii
826	GCF_030514125.1	5211428	64	2023-07-20	Mycobacteroides abscessus subsp. abscessus	GCF_000069185.1	99.14	Mycobacteroides abscessus subsp. abscessus
827	GCF_030514145.1	5174682	64	2023-07-20	Mycobacteroides abscessus subsp. abscessus	GCF_000069185.1	99.03	Mycobacteroides abscessus subsp. abscessus
828	GCF_030514155.1	5145104	64	2023-07-20	Mycobacteroides abscessus subsp. abscessus	GCF_000069185.1	99.95	Mycobacteroides abscessus subsp. abscessus
829	GCF_030514175.1	5074925	64	2023-07-20	Mycobacteroides abscessus subsp. abscessus	GCF_000069185.1	99.13	Mycobacteroides abscessus subsp. abscessus
830	GCF_030514205.1	4959317	64	2023-07-20	Mycobacteroides abscessus subsp. abscessus	GCF_000069185.1	99.98	Mycobacteroides abscessus subsp. abscessus
831	GCF_030514225.1	4969857	64.5	2023-07-20	Mycobacteroides abscessus subsp. abscessus	GCF_000069185.1	99.13	Mycobacteroides abscessus subsp. abscessus
832	GCF_030514235.1	5012252	64	2023-07-20	Mycobacteroides abscessus subsp. abscessus	GCF_000069185.1	99.08	Mycobacteroides abscessus subsp. abscessus
833	GCF_030514245.1	4984763	64	2023-07-20	Mycobacteroides abscessus subsp. massiliense	GCF_000497265.2	98.86	Mycobacteroides abscessus subsp. massiliense
834	GCF_030514255.1	5048179	64	2023-07-20	Mycobacteroides abscessus subsp. abscessus	GCF_000069185.1	99.14	Mycobacteroides abscessus subsp. abscessus
835	GCF_030514275.1	5048562	64	2023-07-20	Mycobacteroides abscessus subsp. massiliense	GCF_000497265.2	98.65	Mycobacteroides abscessus subsp. massiliense
836	GCF_030514325.1	4985243	64	2023-07-20	Mycobacteroides abscessus subsp. abscessus	GCF_000069185.1	99.14	Mycobacteroides abscessus subsp. abscessus
837	GCF_030514345.1	4983885	64	2023-07-20	Mycobacteroides abscessus subsp. abscessus	GCF_000069185.1	99.18	Mycobacteroides abscessus subsp. abscessus
838	GCF_030514355.1	5282762	64	2023-07-20	Mycobacteroides abscessus subsp. abscessus	GCF_000069185.1	99.94	Mycobacteroides abscessus subsp. abscessus
839	GCF_030514365.1	5014205	64	2023-07-20	Mycobacteroides abscessus subsp. abscessus	GCF_000069185.1	99.23	Mycobacteroides abscessus subsp. abscessus
840	GCF_030514395.1	5191460	64	2023-07-20	Mycobacteroides abscessus subsp. abscessus	GCF_000069185.1	99.98	Mycobacteroides abscessus subsp. abscessus
841	GCF_030514425.1	5005247	64	2023-07-20	Mycobacteroides abscessus subsp. abscessus	GCF_000069185.1	99.98	Mycobacteroides abscessus subsp. abscessus
842	GCF_030514445.1	5125420	64	2023-07-20	Mycobacteroides abscessus subsp. abscessus	GCF_000069185.1	99.39	Mycobacteroides abscessus subsp. abscessus
843	GCF_030514545.1	4890349	64	2023-07-20	Mycobacteroides abscessus subsp. abscessus	GCF_000069185.1	99.14	Mycobacteroides abscessus subsp. abscessus
844	GCF_030514555.1	5121909	64	2023-07-20	Mycobacteroides abscessus subsp. abscessus	GCF_000069185.1	99.97	Mycobacteroides abscessus subsp. abscessus
845	GCF_030514625.1	4924978	64	2023-07-20	Mycobacteroides abscessus subsp. abscessus	GCF_000069185.1	99.92	Mycobacteroides abscessus subsp. abscessus
846	GCF_030514645.1	4874664	64	2023-07-20	Mycobacteroides abscessus subsp. abscessus	GCF_000069185.1	99.18	Mycobacteroides abscessus subsp. abscessus
847	GCF_030514655.1	5126986	64	2023-07-20	Mycobacteroides abscessus subsp. abscessus	GCF_000069185.1	99.97	Mycobacteroides abscessus subsp. abscessus
848	GCF_030514675.1	5094103	64	2023-07-20	Mycobacteroides abscessus subsp. abscessus	GCF_000069185.1	99.93	Mycobacteroides abscessus subsp. abscessus
849	GCF_030514685.1	4959039	64	2023-07-20	Mycobacteroides abscessus subsp. abscessus	GCF_000069185.1	99.18	Mycobacteroides abscessus subsp. abscessus
850	GCF_030514725.1	4920047	64	2023-07-20	Mycobacteroides abscessus subsp. abscessus	GCF_000069185.1	99.18	Mycobacteroides abscessus subsp. abscessus
851	GCF_030514735.1	4875652	64	2023-07-20	Mycobacteroides abscessus subsp. abscessus	GCF_000069185.1	99.18	Mycobacteroides abscessus subsp. abscessus
852	GCF_030514765.1	5121381	64	2023-07-20	Mycobacteroides abscessus subsp. abscessus	GCF_000069185.1	99.14	Mycobacteroides abscessus subsp. abscessus
853	GCF_030514785.1	5049137	64	2023-07-20	Mycobacteroides abscessus subsp. massiliense	GCF_000497265.2	98.8	Mycobacteroides abscessus subsp. massiliense
854	GCF_030514795.1	5015263	64	2023-07-20	Mycobacteroides abscessus subsp. abscessus	GCF_000069185.1	99.03	Mycobacteroides abscessus subsp. abscessus
855	GCF_030514825.1	4891077	64	2023-07-20	Mycobacteroides abscessus subsp. abscessus	GCF_000069185.1	99.28	Mycobacteroides abscessus subsp. abscessus
856	GCF_030514845.1	4891140	64	2023-07-20	Mycobacteroides abscessus subsp. massiliense	GCF_000497265.2	98.92	Mycobacteroides abscessus subsp. massiliense
857	GCF_030514865.1	5217462	64	2023-07-20	Mycobacteroides abscessus subsp. abscessus	GCF_000069185.1	99.28	Mycobacteroides abscessus subsp. abscessus
858	GCF_030514885.1	5217768	64	2023-07-20	Mycobacteroides abscessus subsp. massiliense	GCF_000497265.2	98.74	Mycobacteroides abscessus subsp. massiliense
859	GCF_030514905.1	5515314	64	2023-07-20	Mycobacteroides abscessus subsp. abscessus	GCF_000069185.1	99.18	Mycobacteroides abscessus subsp. abscessus
860	GCF_030514925.1	5287451	64	2023-07-20	Mycobacteroides abscessus subsp. abscessus	GCF_000069185.1	99.78	Mycobacteroides abscessus subsp. abscessus
861	GCF_030514935.1	5475545	64	2023-07-20	Mycobacteroides abscessus subsp. abscessus	GCF_000069185.1	99.27	Mycobacteroides abscessus subsp. abscessus
862	GCF_030514965.1	4965656	64	2023-07-20	Mycobacteroides abscessus subsp. bolletii	GCF_003609715.1	99.14	Mycobacteroides abscessus subsp. bolletii
863	GCF_030514975.1	5528424	64	2023-07-20	Mycobacteroides abscessus subsp. abscessus	GCF_000069185.1	99.94	Mycobacteroides abscessus subsp. abscessus
864	GCF_030514995.1	4904342	64	2023-07-20	Mycobacteroides abscessus subsp. abscessus	GCF_000069185.1	99.32	Mycobacteroides abscessus subsp. abscessus
865	GCF_030515025.1	4967598	64	2023-07-20	Mycobacteroides abscessus subsp. massiliense	GCF_000497265.2	98.7	Mycobacteroides abscessus subsp. massiliense
866	GCF_030515045.1	4900942	64	2023-07-20	Mycobacteroides abscessus subsp. abscessus	GCF_000069185.1	99.97	Mycobacteroides abscessus subsp. abscessus
867	GCF_030515065.1	4893369	64	2023-07-20	Mycobacteroides abscessus subsp. massiliense	GCF_000497265.2	98.61	Mycobacteroides abscessus subsp. massiliense
868	GCF_030515085.1	5026434	64	2023-07-20	Mycobacteroides abscessus subsp. abscessus	GCF_000069185.1	99.09	Mycobacteroides abscessus subsp. abscessus
869	GCF_030515295.1	5000360	64	2023-07-21	Mycobacteroides abscessus subsp. massiliense	GCF_000497265.2	98.97	Mycobacteroides abscessus subsp. massiliense
870	GCF_031119055.1	4932758	64	2023-09-04	Mycobacteroides abscessus subsp. massiliense	GCF_000497265.2	98.75	Mycobacteroides abscessus subsp. massiliense
871	GCF_035759335.1	4835359	64	2024-01-17	Mycobacteroides abscessus	GCF_000069185.1	100	Mycobacteroides abscessus subsp. abscessus
872	GCF_035761185.1	5048568	64	2024-01-17	Mycobacteroides abscessus	GCF_000069185.1	100	Mycobacteroides abscessus subsp. abscessus
873	GCF_035763005.1	5101698	64	2024-01-17	Mycobacteroides abscessus	GCF_000069185.1	100	Mycobacteroides abscessus subsp. abscessus
874	GCF_035764585.1	4865560	64	2024-01-17	Mycobacteroides abscessus	GCF_000069185.1	100	Mycobacteroides abscessus subsp. abscessus
875	GCF_036633355.1	4933836	64	2024-02-15	Mycobacteroides abscessus	GCF_000497265.2	99.57	Mycobacteroides abscessus subsp. massiliense
876	GCF_036633445.1	5276689	64	2024-02-15	Mycobacteroides abscessus	GCF_000069185.1	99.5	Mycobacteroides abscessus subsp. abscessus
877	GCF_040947785.1	5277658	64	2024-07-29	Mycobacteroides abscessus	GCF_000069185.1	99.25	Mycobacteroides abscessus subsp. abscessus
878	GCF_041002745.1	5262857	64	2024-08-03	Mycobacteroides abscessus subsp. massiliense	GCF_000497265.2	98.97	Mycobacteroides abscessus subsp. massiliense
879	GCF_041154555.1	5278956	64	2024-08-10	Mycobacteroides abscessus subsp. abscessus	GCF_000069185.1	99.93	Mycobacteroides abscessus subsp. abscessus
880	GCF_041154565.1	5277565	64	2024-08-10	Mycobacteroides abscessus subsp. abscessus	GCF_000069185.1	99.93	Mycobacteroides abscessus subsp. abscessus
881	GCF_041154575.1	5291913	64	2024-08-10	Mycobacteroides abscessus subsp. abscessus	GCF_000069185.1	99.94	Mycobacteroides abscessus subsp. abscessus
882	GCF_041154585.1	5038416	64	2024-08-10	Mycobacteroides abscessus subsp. abscessus	GCF_000069185.1	99.93	Mycobacteroides abscessus subsp. abscessus
883	GCF_041154595.1	4923563	64.5	2024-08-10	Mycobacteroides abscessus subsp. abscessus	GCF_000069185.1	99.93	Mycobacteroides abscessus subsp. abscessus
884	GCF_041494495.1	5085373	64.5	2024-08-29	Mycobacteroides abscessus	GCF_000497265.2	99.48	Mycobacteroides abscessus subsp. massiliense
885	GCF_041497025.1	5398556	64	2024-08-29	Mycobacteroides abscessus	GCF_000497265.2	99.48	Mycobacteroides abscessus subsp. massiliense
886	GCF_041499715.1	4908814	64	2024-08-29	Mycobacteroides abscessus	GCF_000497265.2	99.48	Mycobacteroides abscessus subsp. massiliense
887	GCF_041501425.1	5040006	64	2024-08-29	Mycobacteroides abscessus	GCF_000497265.2	99.48	Mycobacteroides abscessus subsp. massiliense
888	GCF_041501435.1	5361744	64	2024-08-29	Mycobacteroides abscessus	GCF_000497265.2	99.48	Mycobacteroides abscessus subsp. massiliense
889	GCF_041501445.1	5146534	64	2024-08-29	Mycobacteroides abscessus	GCF_000497265.2	99.48	Mycobacteroides abscessus subsp. massiliense
890	GCF_041501455.1	5321761	64	2024-08-29	Mycobacteroides abscessus	GCF_000497265.2	99.39	Mycobacteroides abscessus subsp. massiliense
891	GCF_900130235.1	5271708	64	2017-03-11	Mycobacteroides abscessus subsp. abscessus	GCF_000069185.1	99.92	Mycobacteroides abscessus subsp. abscessus
892	GCF_900130245.1	4979844	64	2016-12-16	Mycobacteroides abscessus subsp. abscessus	GCF_000069185.1	99.39	Mycobacteroides abscessus subsp. abscessus
893	GCF_900130255.1	4915308	64	2016-12-16	Mycobacteroides abscessus subsp. abscessus	GCF_000069185.1	99.32	Mycobacteroides abscessus subsp. abscessus
894	GCF_900130265.1	5440920	64	2017-03-11	Mycobacteroides abscessus subsp. abscessus	GCF_000069185.1	99.32	Mycobacteroides abscessus subsp. abscessus
895	GCF_900130275.1	4903032	64	2017-03-11	Mycobacteroides abscessus subsp. massiliense	GCF_000497265.2	98.75	Mycobacteroides abscessus subsp. massiliense
896	GCF_900130285.1	5005858	64	2017-03-11	Mycobacteroides abscessus subsp. massiliense	GCF_000497265.2	98.66	Mycobacteroides abscessus subsp. massiliense
897	GCF_900130295.1	4920670	64.5	2017-03-11	Mycobacteroides abscessus subsp. bolletii	GCF_003609715.1	99.27	Mycobacteroides abscessus subsp. bolletii
898	GCF_900130305.1	4904894	64	2017-03-11	Mycobacteroides abscessus subsp. massiliense	GCF_000497265.2	99.39	Mycobacteroides abscessus subsp. massiliense
899	GCF_900130315.1	4992734	64	2016-12-16	Mycobacteroides abscessus subsp. abscessus	GCF_000069185.1	98.75	Mycobacteroides abscessus subsp. abscessus
900	GCF_900130325.1	4936890	64	2017-03-11	Mycobacteroides abscessus subsp. massiliense	GCF_000497265.2	98.75	Mycobacteroides abscessus subsp. massiliense
901	GCF_900130335.1	5071257	64	2017-03-11	Mycobacteroides abscessus subsp. massiliense	GCF_000497265.2	99.39	Mycobacteroides abscessus subsp. massiliense
902	GCF_900130345.1	4839754	64	2017-03-11	Mycobacteroides abscessus subsp. massiliense	GCF_000497265.2	99.39	Mycobacteroides abscessus subsp. massiliense
903	GCF_900130355.1	5177049	64	2017-03-11	Mycobacteroides abscessus subsp. massiliense	GCF_000497265.2	99.39	Mycobacteroides abscessus subsp. massiliense
904	GCF_900130365.1	5034190	64	2017-03-11	Mycobacteroides abscessus subsp. massiliense	GCF_000497265.2	99.39	Mycobacteroides abscessus subsp. massiliense
905	GCF_900130375.1	5029150	64	2017-03-11	Mycobacteroides abscessus subsp. massiliense	GCF_000497265.2	99.39	Mycobacteroides abscessus subsp. massiliense
906	GCF_900130385.1	4781069	64	2017-03-11	Mycobacteroides abscessus subsp. massiliense	GCF_000497265.2	99.39	Mycobacteroides abscessus subsp. massiliense
907	GCF_900130395.1	4873368	64	2016-12-16	Mycobacteroides abscessus subsp. abscessus	GCF_000069185.1	99.32	Mycobacteroides abscessus subsp. abscessus
908	GCF_900130415.1	4819574	64	2016-12-16	Mycobacteroides abscessus subsp. abscessus	GCF_000069185.1	99.28	Mycobacteroides abscessus subsp. abscessus
909	GCF_900130425.1	5466937	64	2016-12-16	Mycobacteroides abscessus subsp. abscessus	GCF_000069185.1	99.39	Mycobacteroides abscessus subsp. abscessus
910	GCF_900130435.1	5091857	64	2017-03-11	Mycobacteroides abscessus subsp. massiliense	GCF_000497265.2	98.7	Mycobacteroides abscessus subsp. massiliense
911	GCF_900130445.1	4806075	64	2016-12-16	Mycobacteroides abscessus subsp. abscessus	GCF_000069185.1	98.97	Mycobacteroides abscessus subsp. abscessus
912	GCF_900130465.1	5163747	64	2017-03-11	Mycobacteroides abscessus subsp. massiliense	GCF_000497265.2	98.75	Mycobacteroides abscessus subsp. massiliense
913	GCF_900130475.1	4891477	64	2016-12-16	Mycobacteroides abscessus subsp. abscessus	GCF_000069185.1	99.03	Mycobacteroides abscessus subsp. abscessus
914	GCF_900130485.1	4853673	64.5	2017-03-11	Mycobacteroides abscessus subsp. bolletii	GCF_003609715.1	99.22	Mycobacteroides abscessus subsp. bolletii
915	GCF_900130495.1	5549818	64	2017-03-11	Mycobacteroides abscessus subsp. abscessus	GCF_000069185.1	99.36	Mycobacteroides abscessus subsp. abscessus	WhiB7 gene C218T (p. Ala73Val)
916	GCF_900130505.1	4910731	64.5	2016-12-16	Mycobacteroides abscessus subsp. abscessus	GCF_000069185.1	99.27	Mycobacteroides abscessus subsp. abscessus
917	GCF_900130515.1	5379846	64	2017-03-11	Mycobacteroides abscessus subsp. bolletii	GCF_003609715.1	99.28	Mycobacteroides abscessus subsp. bolletii
918	GCF_900130525.1	5521909	64	2016-12-16	Mycobacteroides abscessus subsp. abscessus	GCF_000069185.1	98.97	Mycobacteroides abscessus subsp. abscessus
919	GCF_900130535.1	5037609	64	2017-03-11	Mycobacteroides abscessus subsp. massiliense	GCF_000497265.2	98.75	Mycobacteroides abscessus subsp. massiliense
920	GCF_900130545.1	4912746	64.5	2017-03-11	Mycobacteroides abscessus subsp. massiliense	GCF_000497265.2	98.74	Mycobacteroides abscessus subsp. massiliense
921	GCF_900130555.1	4928908	64	2016-12-16	Mycobacteroides abscessus subsp. abscessus	GCF_000069185.1	99.36	Mycobacteroides abscessus subsp. abscessus	WhiB7 gene C218T (p. Ala73Val)
922	GCF_900130565.1	5237501	64	2017-03-11	Mycobacteroides abscessus subsp. abscessus	GCF_000069185.1	99.32	Mycobacteroides abscessus subsp. abscessus
923	GCF_900130575.1	5151708	64	2017-03-11	Mycobacteroides abscessus subsp. massiliense	GCF_000497265.2	98.66	Mycobacteroides abscessus subsp. massiliense
924	GCF_900130585.1	4987320	64	2017-03-11	Mycobacteroides abscessus subsp. massiliense	GCF_000497265.2	98.74	Mycobacteroides abscessus subsp. massiliense
925	GCF_900130595.1	4837637	64.5	2016-12-16	Mycobacteroides abscessus subsp. abscessus	GCF_000069185.1	99.32	Mycobacteroides abscessus subsp. abscessus
926	GCF_900130605.1	4989396	64.5	2016-12-16	Mycobacteroides abscessus subsp. abscessus	GCF_000069185.1	99.39	Mycobacteroides abscessus subsp. abscessus	WhiB7 gene C218T (p. Ala73Val)
927	GCF_900130615.1	4887961	64	2017-03-11	Mycobacteroides abscessus subsp. bolletii	GCF_003609715.1	99.23	Mycobacteroides abscessus subsp. bolletii
928	GCF_900130625.1	5000015	64	2017-03-11	Mycobacteroides abscessus subsp. massiliense	GCF_000497265.2	98.73	Mycobacteroides abscessus subsp. massiliense
929	GCF_900130635.1	4889810	64.5	2017-03-11	Mycobacteroides abscessus subsp. massiliense	GCF_000497265.2	98.73	Mycobacteroides abscessus subsp. massiliense
930	GCF_900130645.1	5100955	64	2016-12-16	Mycobacteroides abscessus subsp. abscessus	GCF_000069185.1	99.14	Mycobacteroides abscessus subsp. abscessus
931	GCF_900130655.1	5436671	64	2016-12-16	Mycobacteroides abscessus subsp. abscessus	GCF_000069185.1	99.32	Mycobacteroides abscessus subsp. abscessus
932	GCF_900130665.1	5038275	64	2017-03-11	Mycobacteroides abscessus subsp. massiliense	GCF_000497265.2	98.75	Mycobacteroides abscessus subsp. massiliense
933	GCF_900130675.1	4977732	64	2017-03-11	Mycobacteroides abscessus subsp. massiliense	GCF_000497265.2	98.74	Mycobacteroides abscessus subsp. massiliense
934	GCF_900130685.1	4920638	64.5	2017-03-11	Mycobacteroides abscessus subsp. abscessus	GCF_000069185.1	100	Mycobacteroides abscessus subsp. abscessus
935	GCF_900130695.1	4995729	64	2016-12-16	Mycobacteroides abscessus subsp. abscessus	GCF_000069185.1	100	Mycobacteroides abscessus subsp. abscessus
936	GCF_900130705.1	4797862	64.5	2016-12-16	Mycobacteroides abscessus subsp. abscessus	GCF_000069185.1	99.87	Mycobacteroides abscessus subsp. abscessus
937	GCF_900130715.1	4906812	64	2017-03-11	Mycobacteroides abscessus subsp. massiliense	GCF_000497265.2	98.65	Mycobacteroides abscessus subsp. massiliense
938	GCF_900130725.1	5365572	64	2016-12-16	Mycobacteroides abscessus subsp. abscessus	GCF_000069185.1	99.99	Mycobacteroides abscessus subsp. abscessus
939	GCF_900130735.1	5224078	64	2017-03-11	Mycobacteroides abscessus subsp. bolletii	GCF_003609715.1	99.27	Mycobacteroides abscessus subsp. bolletii
940	GCF_900130745.1	4880871	64	2017-03-11	Mycobacteroides abscessus subsp. massiliense	GCF_000497265.2	98.75	Mycobacteroides abscessus subsp. massiliense
941	GCF_900130755.1	5261484	64	2017-03-11	Mycobacteroides abscessus subsp. massiliense	GCF_000497265.2	98.75	Mycobacteroides abscessus subsp. massiliense
942	GCF_900130765.1	4930183	64	2017-03-11	Mycobacteroides abscessus subsp. massiliense	GCF_000497265.2	99.83	Mycobacteroides abscessus subsp. massiliense
943	GCF_900130775.1	4928089	64	2017-03-11	Mycobacteroides abscessus subsp. massiliense	GCF_000497265.2	98.73	Mycobacteroides abscessus subsp. massiliense
944	GCF_900130785.1	4989475	64	2017-03-11	Mycobacteroides abscessus subsp. abscessus	GCF_000069185.1	98.86	Mycobacteroides abscessus subsp. abscessus
945	GCF_900130795.1	4780838	64	2017-03-11	Mycobacteroides abscessus subsp. massiliense	GCF_000497265.2	98.74	Mycobacteroides abscessus subsp. massiliense
946	GCF_900130805.1	4942754	64	2017-03-11	Mycobacteroides abscessus subsp. massiliense	GCF_000497265.2	98.74	Mycobacteroides abscessus subsp. massiliense
947	GCF_900130815.1	4850760	64.5	2017-03-11	Mycobacteroides abscessus subsp. bolletii	GCF_003609715.1	99.23	Mycobacteroides abscessus subsp. bolletii
948	GCF_900130825.1	5498018	64	2017-03-11	Mycobacteroides abscessus subsp. massiliense	GCF_000497265.2	98.74	Mycobacteroides abscessus subsp. massiliense
949	GCF_900130835.1	4921095	64	2017-03-11	Mycobacteroides abscessus subsp. massiliense	GCF_000497265.2	98.74	Mycobacteroides abscessus subsp. massiliense
950	GCF_900130845.1	5461916	64	2016-12-16	Mycobacteroides abscessus subsp. abscessus	GCF_000069185.1	99.28	Mycobacteroides abscessus subsp. abscessus
951	GCF_900130855.1	5256168	64	2017-03-11	Mycobacteroides abscessus subsp. massiliense	GCF_000497265.2	98.74	Mycobacteroides abscessus subsp. massiliense
952	GCF_900130865.1	5522723	64	2017-03-11	Mycobacteroides abscessus subsp. massiliense	GCF_000497265.2	98.74	Mycobacteroides abscessus subsp. massiliense
953	GCF_900130875.1	4952945	64	2016-12-16	Mycobacteroides abscessus subsp. abscessus	GCF_000069185.1	98.86	Mycobacteroides abscessus subsp. abscessus
954	GCF_900130885.1	4992084	64	2017-03-11	Mycobacteroides abscessus subsp. massiliense	GCF_000497265.2	98.61	Mycobacteroides abscessus subsp. massiliense
955	GCF_900130895.1	4912971	64.5	2016-12-16	Mycobacteroides abscessus subsp. abscessus	GCF_000069185.1	99.39	Mycobacteroides abscessus subsp. abscessus
956	GCF_900130905.1	5041520	64	2017-03-11	Mycobacteroides abscessus subsp. massiliense	GCF_000497265.2	98.74	Mycobacteroides abscessus subsp. massiliense
957	GCF_900130915.1	4972710	64	2016-12-16	Mycobacteroides abscessus subsp. abscessus	GCF_000069185.1	99.32	Mycobacteroides abscessus subsp. abscessus
958	GCF_900130925.1	4991624	64	2016-12-16	Mycobacteroides abscessus subsp. abscessus	GCF_000069185.1	99.36	Mycobacteroides abscessus subsp. abscessus
959	GCF_900130935.1	5261134	64	2017-03-11	Mycobacteroides abscessus subsp. abscessus	GCF_000069185.1	99.36	Mycobacteroides abscessus subsp. abscessus
960	GCF_900130945.1	5021645	64	2017-03-11	Mycobacteroides abscessus subsp. massiliense	GCF_000497265.2	98.75	Mycobacteroides abscessus subsp. massiliense
961	GCF_900130955.1	4840778	64	2016-12-16	Mycobacteroides abscessus subsp. abscessus	GCF_000069185.1	99.32	Mycobacteroides abscessus subsp. abscessus
962	GCF_900130965.1	5347981	64	2016-12-16	Mycobacteroides abscessus subsp. abscessus	GCF_000069185.1	99.92	Mycobacteroides abscessus subsp. abscessus
963	GCF_900130975.1	4926198	64	2017-03-11	Mycobacteroides abscessus subsp. bolletii	GCF_003609715.1	99.14	Mycobacteroides abscessus subsp. bolletii
964	GCF_900130985.1	5111730	64	2016-12-16	Mycobacteroides abscessus subsp. abscessus	GCF_000069185.1	99.93	Mycobacteroides abscessus subsp. abscessus
965	GCF_900130995.1	5024757	64	2017-03-11	Mycobacteroides abscessus subsp. bolletii	GCF_003609715.1	99.18	Mycobacteroides abscessus subsp. bolletii
966	GCF_900131005.1	4985318	64	2016-12-16	Mycobacteroides abscessus subsp. abscessus	GCF_000069185.1	99.93	Mycobacteroides abscessus subsp. abscessus
967	GCF_900131015.1	4855878	64	2016-12-16	Mycobacteroides abscessus subsp. abscessus	GCF_000069185.1	99.99	Mycobacteroides abscessus subsp. abscessus
968	GCF_900131025.1	4997663	64	2017-03-11	Mycobacteroides abscessus subsp. massiliense	GCF_000497265.2	98.73	Mycobacteroides abscessus subsp. massiliense
969	GCF_900131035.1	4971146	64	2016-12-16	Mycobacteroides abscessus subsp. bolletii	GCF_003609715.1	99.18	Mycobacteroides abscessus subsp. bolletii
970	GCF_900131045.1	4799801	64	2016-12-16	Mycobacteroides abscessus subsp. abscessus	GCF_000069185.1	99.28	Mycobacteroides abscessus subsp. abscessus
971	GCF_900131055.1	4905866	64.5	2016-12-16	Mycobacteroides abscessus subsp. abscessus	GCF_000069185.1	99.36	Mycobacteroides abscessus subsp. abscessus
972	GCF_900131065.1	5323981	64	2017-03-11	Mycobacteroides abscessus subsp. massiliense	GCF_000497265.2	98.8	Mycobacteroides abscessus subsp. massiliense
973	GCF_900131075.1	5252966	64	2016-12-16	Mycobacteroides abscessus subsp. abscessus	GCF_000069185.1	99.09	Mycobacteroides abscessus subsp. abscessus
974	GCF_900131085.1	4851967	64.5	2016-12-16	Mycobacteroides abscessus subsp. abscessus	GCF_000069185.1	99.28	Mycobacteroides abscessus subsp. abscessus
975	GCF_900131095.1	4973681	64	2017-03-11	Mycobacteroides abscessus subsp. bolletii	GCF_003609715.1	99.27	Mycobacteroides abscessus subsp. bolletii
976	GCF_900131105.1	4912651	64.5	2017-03-11	Mycobacteroides abscessus subsp. bolletii	GCF_003609715.1	98.97	Mycobacteroides abscessus subsp. bolletii
977	GCF_900131125.1	4915221	64.5	2017-03-11	Mycobacteroides abscessus subsp. bolletii	GCF_003609715.1	99.14	Mycobacteroides abscessus subsp. bolletii
978	GCF_900131135.1	5166209	64	2017-03-11	Mycobacteroides abscessus subsp. bolletii	GCF_003609715.1	99.14	Mycobacteroides abscessus subsp. bolletii
979	GCF_900131145.1	4913112	64.5	2016-12-16	Mycobacteroides abscessus subsp. abscessus	GCF_000069185.1	99.36	Mycobacteroides abscessus subsp. abscessus
980	GCF_900131155.1	5394132	64	2016-12-16	Mycobacteroides abscessus subsp. abscessus	GCF_000069185.1	99.32	Mycobacteroides abscessus subsp. abscessus
981	GCF_900131165.1	5203304	64	2016-12-16	Mycobacteroides abscessus subsp. abscessus	GCF_000069185.1	99.09	Mycobacteroides abscessus subsp. abscessus
982	GCF_900131175.1	5089541	64	2016-12-16	Mycobacteroides abscessus subsp. abscessus	GCF_000069185.1	99.28	Mycobacteroides abscessus subsp. abscessus
983	GCF_900131185.1	5362120	64	2016-12-16	Mycobacteroides abscessus subsp. abscessus	GCF_000069185.1	99.36	Mycobacteroides abscessus subsp. abscessus	WhiB7 gene C218T (p. Ala73Val)
984	GCF_900131195.1	5049029	64	2016-12-16	Mycobacteroides abscessus subsp. abscessus	GCF_000069185.1	99.36	Mycobacteroides abscessus subsp. abscessus	WhiB7 gene C218T (p. Ala73Val)
985	GCF_900131205.1	5362856	64	2017-03-11	Mycobacteroides abscessus subsp. massiliense	GCF_000497265.2	98.86	Mycobacteroides abscessus subsp. massiliense
986	GCF_900131215.1	4957715	64	2017-03-11	Mycobacteroides abscessus subsp. bolletii	GCF_003609715.1	99.08	Mycobacteroides abscessus subsp. bolletii
987	GCF_900131225.1	5085401	64.5	2017-03-11	Mycobacteroides abscessus subsp. massiliense	GCF_000497265.2	99.39	Mycobacteroides abscessus subsp. massiliense
988	GCF_900131235.1	5159767	64	2017-03-11	Mycobacteroides abscessus subsp. massiliense	GCF_000497265.2	98.86	Mycobacteroides abscessus subsp. massiliense
989	GCF_900131245.1	5172222	64.5	2016-12-16	Mycobacteroides abscessus subsp. abscessus	GCF_000069185.1	99.32	Mycobacteroides abscessus subsp. abscessus
990	GCF_900131255.1	5491246	64	2016-12-16	Mycobacteroides abscessus subsp. bolletii	GCF_003609715.1	98.97	Mycobacteroides abscessus subsp. bolletii
991	GCF_900131265.1	5388367	64	2017-03-11	Mycobacteroides abscessus subsp. massiliense	GCF_000497265.2	99.39	Mycobacteroides abscessus subsp. massiliense
992	GCF_900131275.1	4973535	64	2017-03-11	Mycobacteroides abscessus subsp. abscessus	GCF_000069185.1	99.14	Mycobacteroides abscessus subsp. abscessus
993	GCF_900131285.1	5009808	64	2016-12-16	Mycobacteroides abscessus subsp. abscessus	GCF_000069185.1	99.36	Mycobacteroides abscessus subsp. abscessus	WhiB7 gene C218T (p. Ala73Val)
994	GCF_900131295.1	5051107	64.5	2017-03-11	Mycobacteroides abscessus subsp. bolletii	GCF_003609715.1	99.27	Mycobacteroides abscessus subsp. bolletii
995	GCF_900131305.1	4914086	64.5	2017-03-11	Mycobacteroides abscessus subsp. massiliense	GCF_000497265.2	99.39	Mycobacteroides abscessus subsp. massiliense
996	GCF_900131315.1	4924631	64.5	2017-03-11	Mycobacteroides abscessus subsp. massiliense	GCF_000497265.2	99.88	Mycobacteroides abscessus subsp. massiliense
997	GCF_900131325.1	4913286	64.5	2017-03-16	Mycobacteroides abscessus subsp. massiliense	GCF_000497265.2	98.74	Mycobacteroides abscessus subsp. massiliense
998	GCF_900131335.1	5073542	64	2016-12-16	Mycobacteroides abscessus subsp. abscessus	GCF_000069185.1	99.39	Mycobacteroides abscessus subsp. abscessus
999	GCF_900131345.1	5105941	64	2016-12-16	Mycobacteroides abscessus subsp. abscessus	GCF_000069185.1	99.32	Mycobacteroides abscessus subsp. abscessus
1000	GCF_900131355.1	5146369	64	2016-12-16	Mycobacteroides abscessus subsp. abscessus	GCF_000069185.1	99.32	Mycobacteroides abscessus subsp. abscessus
1001	GCF_900131365.1	5164725	64.5	2016-12-16	Mycobacteroides abscessus subsp. abscessus	GCF_000069185.1	99.32	Mycobacteroides abscessus subsp. abscessus
1002	GCF_900131375.1	5228630	64	2016-12-16	Mycobacteroides abscessus subsp. abscessus	GCF_000069185.1	99.36	Mycobacteroides abscessus subsp. abscessus
1003	GCF_900131385.1	5087718	64	2017-03-11	Mycobacteroides abscessus subsp. massiliense	GCF_000497265.2	98.74	Mycobacteroides abscessus subsp. massiliense
1004	GCF_900131395.1	5361382	64	2016-12-16	Mycobacteroides abscessus subsp. abscessus	GCF_000069185.1	99.32	Mycobacteroides abscessus subsp. abscessus	WhiB7 gene C218T (p. Ala73Val)
1005	GCF_900131405.1	4960415	64.5	2017-03-11	Mycobacteroides abscessus subsp. massiliense	GCF_000497265.2	98.65	Mycobacteroides abscessus subsp. massiliense
1006	GCF_900131415.1	5070614	64	2016-12-16	Mycobacteroides abscessus subsp. abscessus	GCF_000069185.1	99.28	Mycobacteroides abscessus subsp. abscessus
1007	GCF_900131425.1	5264865	64	2017-03-11	Mycobacteroides abscessus subsp. massiliense	GCF_000497265.2	98.74	Mycobacteroides abscessus subsp. massiliense
1008	GCF_900131435.1	4945199	64.5	2016-12-16	Mycobacteroides abscessus subsp. abscessus	GCF_000069185.1	99.92	Mycobacteroides abscessus subsp. abscessus
1009	GCF_900131445.1	5086252	64.5	2017-03-11	Mycobacteroides abscessus subsp. abscessus	GCF_000069185.1	99.45	Mycobacteroides abscessus subsp. abscessus
1010	GCF_900131455.1	5084002	64.5	2017-03-11	Mycobacteroides abscessus subsp. bolletii	GCF_003609715.1	99.14	Mycobacteroides abscessus subsp. bolletii
1011	GCF_900131465.1	5576386	64	2016-12-16	Mycobacteroides abscessus subsp. abscessus	GCF_000069185.1	100	Mycobacteroides abscessus subsp. abscessus
1012	GCF_900131475.1	5259412	64	2017-03-11	Mycobacteroides abscessus subsp. abscessus	GCF_000069185.1	99.28	Mycobacteroides abscessus subsp. abscessus
1013	GCF_900131485.1	4907195	64.5	2016-12-16	Mycobacteroides abscessus subsp. abscessus	GCF_000069185.1	99.28	Mycobacteroides abscessus subsp. abscessus
1014	GCF_900131495.1	5075373	64.5	2017-03-11	Mycobacteroides abscessus subsp. abscessus	GCF_000069185.1	99.27	Mycobacteroides abscessus subsp. abscessus
1015	GCF_900131505.1	4772461	64	2017-03-11	Mycobacteroides abscessus subsp. massiliense	GCF_000497265.2	98.86	Mycobacteroides abscessus subsp. massiliense
1016	GCF_900131515.1	4989148	64.5	2017-03-11	Mycobacteroides abscessus subsp. massiliense	GCF_000497265.2	98.92	Mycobacteroides abscessus subsp. massiliense
1017	GCF_900131525.1	5422254	64	2017-03-11	Mycobacteroides abscessus subsp. massiliense	GCF_000497265.2	98.73	Mycobacteroides abscessus subsp. massiliense
1018	GCF_900131535.1	4895292	64.5	2017-03-11	Mycobacteroides abscessus subsp. massiliense	GCF_000497265.2	98.57	Mycobacteroides abscessus subsp. massiliense
1019	GCF_900131545.1	4976168	64	2017-03-11	Mycobacteroides abscessus subsp. massiliense	GCF_000497265.2	98.92	Mycobacteroides abscessus subsp. massiliense
1020	GCF_900131555.1	5226509	64	2017-03-11	Mycobacteroides abscessus subsp. bolletii	GCF_003609715.1	99.23	Mycobacteroides abscessus subsp. bolletii
1021	GCF_900131565.1	4996977	64	2017-03-11	Mycobacteroides abscessus subsp. bolletii	GCF_003609715.1	99.02	Mycobacteroides abscessus subsp. bolletii
1022	GCF_900131575.1	5166956	64	2016-12-16	Mycobacteroides abscessus subsp. abscessus	GCF_000069185.1	99.27	Mycobacteroides abscessus subsp. abscessus
1023	GCF_900131585.1	5381003	64	2017-03-11	Mycobacteroides abscessus subsp. massiliense	GCF_000497265.2	98.73	Mycobacteroides abscessus subsp. massiliense
1024	GCF_900131595.1	5058240	64	2016-12-16	Mycobacteroides abscessus subsp. abscessus	GCF_000069185.1	99.39	Mycobacteroides abscessus subsp. abscessus
1025	GCF_900131605.1	5248059	64	2016-12-16	Mycobacteroides abscessus subsp. abscessus	GCF_000069185.1	99.45	Mycobacteroides abscessus subsp. abscessus
1026	GCF_900131615.1	5101392	64	2017-03-11	Mycobacteroides abscessus subsp. massiliense	GCF_000497265.2	98.61	Mycobacteroides abscessus subsp. massiliense
1027	GCF_900131625.1	5073566	64	2016-12-16	Mycobacteroides abscessus subsp. abscessus	GCF_000069185.1	99.36	Mycobacteroides abscessus subsp. abscessus
1028	GCF_900131635.1	4993537	64	2017-03-11	Mycobacteroides abscessus subsp. massiliense	GCF_000497265.2	98.66	Mycobacteroides abscessus subsp. massiliense
1029	GCF_900131645.1	4850386	64.5	2016-12-16	Mycobacteroides abscessus subsp. abscessus	GCF_000069185.1	99.42	Mycobacteroides abscessus subsp. abscessus
1030	GCF_900131655.1	4925761	64	2017-03-11	Mycobacteroides abscessus subsp. massiliense	GCF_000497265.2	98.75	Mycobacteroides abscessus subsp. massiliense
1031	GCF_900131665.1	5034122	64	2016-12-16	Mycobacteroides abscessus subsp. abscessus	GCF_000069185.1	99.36	Mycobacteroides abscessus subsp. abscessus
1032	GCF_900131675.1	5199612	64	2016-12-16	Mycobacteroides abscessus subsp. abscessus	GCF_000069185.1	99.42	Mycobacteroides abscessus subsp. abscessus
1033	GCF_900131685.1	5015903	64	2017-03-11	Mycobacteroides abscessus subsp. massiliense	GCF_000497265.2	98.74	Mycobacteroides abscessus subsp. massiliense
1034	GCF_900131695.1	5008579	64	2017-03-11	Mycobacteroides abscessus subsp. massiliense	GCF_000497265.2	98.74	Mycobacteroides abscessus subsp. massiliense
1035	GCF_900131705.1	4986376	64	2016-12-16	Mycobacteroides abscessus subsp. abscessus	GCF_000069185.1	99.32	Mycobacteroides abscessus subsp. abscessus
1036	GCF_900131715.1	5006611	64	2016-12-16	Mycobacteroides abscessus subsp. abscessus	GCF_000069185.1	98.8	Mycobacteroides abscessus subsp. abscessus
1037	GCF_900131725.1	4926798	64	2017-03-11	Mycobacteroides abscessus subsp. massiliense	GCF_000497265.2	98.8	Mycobacteroides abscessus subsp. massiliense
1038	GCF_900131735.1	5252906	64	2017-03-11	Mycobacteroides abscessus subsp. massiliense	GCF_000497265.2	98.81	Mycobacteroides abscessus subsp. massiliense
1039	GCF_900131745.1	5358242	64	2016-12-16	Mycobacteroides abscessus subsp. bolletii	GCF_003609715.1	99.23	Mycobacteroides abscessus subsp. bolletii
1040	GCF_900131755.1	4993500	64	2017-03-11	Mycobacteroides abscessus subsp. massiliense	GCF_000497265.2	98.7	Mycobacteroides abscessus subsp. massiliense
1041	GCF_900131765.1	4851929	64.5	2016-12-16	Mycobacteroides abscessus subsp. abscessus	GCF_000069185.1	99.32	Mycobacteroides abscessus subsp. abscessus
1042	GCF_900131775.1	5026817	64	2017-03-11	Mycobacteroides abscessus subsp. bolletii	GCF_003609715.1	99.23	Mycobacteroides abscessus subsp. bolletii
1043	GCF_900131785.1	5057313	64	2016-12-16	Mycobacteroides abscessus subsp. abscessus	GCF_000069185.1	99.92	Mycobacteroides abscessus subsp. abscessus
1044	GCF_900131795.1	4855081	64.5	2017-03-11	Mycobacteroides abscessus subsp. bolletii	GCF_003609715.1	99.13	Mycobacteroides abscessus subsp. bolletii
1045	GCF_900131805.1	4851983	64.5	2017-03-11	Mycobacteroides abscessus subsp. abscessus	GCF_000069185.1	99.45	Mycobacteroides abscessus subsp. abscessus
1046	GCF_900131815.1	5129277	64	2017-03-11	Mycobacteroides abscessus subsp. massiliense	GCF_000497265.2	98.7	Mycobacteroides abscessus subsp. massiliense
1047	GCF_900131825.1	5495793	64	2017-03-11	Mycobacteroides abscessus subsp. abscessus	GCF_000069185.1	99.36	Mycobacteroides abscessus subsp. abscessus
1048	GCF_900131835.1	5054722	64	2017-03-11	Mycobacteroides abscessus subsp. bolletii	GCF_003609715.1	99.22	Mycobacteroides abscessus subsp. bolletii
1049	GCF_900131845.1	5000807	64	2016-12-16	Mycobacteroides abscessus subsp. abscessus	GCF_000069185.1	99.18	Mycobacteroides abscessus subsp. abscessus
1050	GCF_900131855.1	5260589	64	2017-03-11	Mycobacteroides abscessus subsp. massiliense	GCF_000497265.2	98.8	Mycobacteroides abscessus subsp. massiliense
1051	GCF_900131865.1	5181754	64	2017-03-11	Mycobacteroides abscessus subsp. massiliense	GCF_000497265.2	98.97	Mycobacteroides abscessus subsp. massiliense
1052	GCF_900131875.1	4973374	64	2017-03-11	Mycobacteroides abscessus subsp. massiliense	GCF_000497265.2	98.86	Mycobacteroides abscessus subsp. massiliense
1053	GCF_900131885.1	5154455	64	2016-12-16	Mycobacteroides abscessus subsp. bolletii	GCF_003609715.1	99.03	Mycobacteroides abscessus subsp. bolletii
1054	GCF_900131895.1	5306403	64	2017-03-16	Mycobacteroides abscessus subsp. massiliense	GCF_000497265.2	98.73	Mycobacteroides abscessus subsp. massiliense
1055	GCF_900131905.1	5452650	64	2017-03-16	Mycobacteroides abscessus subsp. massiliense	GCF_000497265.2	98.73	Mycobacteroides abscessus subsp. massiliense
1056	GCF_900131915.1	4805820	64	2016-12-16	Mycobacteroides abscessus subsp. abscessus	GCF_000069185.1	99.99	Mycobacteroides abscessus subsp. abscessus
1057	GCF_900131925.1	5339209	64	2016-12-16	Mycobacteroides abscessus subsp. abscessus	GCF_000069185.1	99.45	Mycobacteroides abscessus subsp. abscessus
1058	GCF_900131935.1	4914572	64.5	2017-03-11	Mycobacteroides abscessus subsp. massiliense	GCF_000497265.2	98.92	Mycobacteroides abscessus subsp. massiliense
1059	GCF_900131945.1	4945065	64.5	2017-03-11	Mycobacteroides abscessus subsp. massiliense	GCF_000497265.2	98.73	Mycobacteroides abscessus subsp. massiliense
1060	GCF_900131955.1	4959281	64	2017-03-11	Mycobacteroides abscessus subsp. bolletii	GCF_003609715.1	99.18	Mycobacteroides abscessus subsp. bolletii
1061	GCF_900131965.1	5165115	64.5	2017-03-11	Mycobacteroides abscessus subsp. abscessus	GCF_000069185.1	99.36	Mycobacteroides abscessus subsp. abscessus
1062	GCF_900131975.1	4860805	64.5	2016-12-16	Mycobacteroides abscessus subsp. abscessus	GCF_000069185.1	98.86	Mycobacteroides abscessus subsp. abscessus
1063	GCF_900131985.1	4900482	64	2016-12-16	Mycobacteroides abscessus subsp. abscessus	GCF_000069185.1	99.36	Mycobacteroides abscessus subsp. abscessus
1064	GCF_900131995.1	4895330	64	2017-03-11	Mycobacteroides abscessus subsp. massiliense	GCF_000497265.2	98.73	Mycobacteroides abscessus subsp. massiliense
1065	GCF_900132005.1	4890332	64	2017-03-11	Mycobacteroides abscessus subsp. abscessus	GCF_000069185.1	98.86	Mycobacteroides abscessus subsp. abscessus
1066	GCF_900132015.1	4850057	64.5	2016-12-16	Mycobacteroides abscessus subsp. abscessus	GCF_000069185.1	98.81	Mycobacteroides abscessus subsp. abscessus
1067	GCF_900132025.1	4941900	64	2017-03-11	Mycobacteroides abscessus subsp. massiliense	GCF_000497265.2	99.8	Mycobacteroides abscessus subsp. massiliense
1068	GCF_900132035.1	5012024	64	2017-03-11	Mycobacteroides abscessus subsp. massiliense	GCF_000497265.2	98.58	Mycobacteroides abscessus subsp. massiliense
1069	GCF_900132045.1	5299007	64	2017-03-11	Mycobacteroides abscessus subsp. abscessus	GCF_000069185.1	99.22	Mycobacteroides abscessus subsp. abscessus
1070	GCF_900132055.1	5026101	64	2017-03-11	Mycobacteroides abscessus subsp. bolletii	GCF_003609715.1	99.27	Mycobacteroides abscessus subsp. bolletii
1071	GCF_900132065.1	4956838	64	2017-03-11	Mycobacteroides abscessus subsp. massiliense	GCF_000497265.2	98.61	Mycobacteroides abscessus subsp. massiliense
1072	GCF_900132075.1	5121902	64	2017-03-11	Mycobacteroides abscessus subsp. massiliense	GCF_000497265.2	98.8	Mycobacteroides abscessus subsp. massiliense
1073	GCF_900132085.1	5693426	64	2017-03-11	Mycobacteroides abscessus subsp. massiliense	GCF_000497265.2	98.73	Mycobacteroides abscessus subsp. massiliense
1074	GCF_900132105.1	5008114	64	2017-03-11	Mycobacteroides abscessus subsp. massiliense	GCF_000497265.2	98.75	Mycobacteroides abscessus subsp. massiliense
1075	GCF_900132115.1	5275491	64	2017-03-11	Mycobacteroides abscessus subsp. abscessus	GCF_000069185.1	99.28	Mycobacteroides abscessus subsp. abscessus
1076	GCF_900132125.1	4805473	64	2017-03-11	Mycobacteroides abscessus subsp. massiliense	GCF_000497265.2	99.83	Mycobacteroides abscessus subsp. massiliense
1077	GCF_900132135.1	5182416	64	2016-12-16	Mycobacteroides abscessus subsp. abscessus	GCF_000069185.1	99.39	Mycobacteroides abscessus subsp. abscessus
1078	GCF_900132145.1	5298458	64	2016-12-16	Mycobacteroides abscessus subsp. bolletii	GCF_003609715.1	99.27	Mycobacteroides abscessus subsp. bolletii
1079	GCF_900132155.1	5469800	64	2016-12-16	Mycobacteroides abscessus subsp. abscessus	GCF_000069185.1	99.48	Mycobacteroides abscessus subsp. abscessus
1080	GCF_900132165.1	5395806	64	2017-03-11	Mycobacteroides abscessus subsp. bolletii	GCF_003609715.1	99.23	Mycobacteroides abscessus subsp. bolletii
1081	GCF_900132175.1	5295239	64	2016-12-16	Mycobacteroides abscessus subsp. abscessus	GCF_000069185.1	99.99	Mycobacteroides abscessus subsp. abscessus
1082	GCF_900132185.1	5393268	64	2017-03-11	Mycobacteroides abscessus subsp. massiliense	GCF_000497265.2	98.9	Mycobacteroides abscessus subsp. massiliense
1083	GCF_900132195.1	4971418	64	2017-03-11	Mycobacteroides abscessus subsp. massiliense	GCF_000497265.2	98.8	Mycobacteroides abscessus subsp. massiliense
1084	GCF_900132205.1	5208275	64	2016-12-16	Mycobacteroides abscessus subsp. abscessus	GCF_000069185.1	99.93	Mycobacteroides abscessus subsp. abscessus
1085	GCF_900132215.1	5275128	64	2017-03-11	Mycobacteroides abscessus subsp. massiliense	GCF_000497265.2	98.9	Mycobacteroides abscessus subsp. massiliense
1086	GCF_900132225.1	4805908	64	2017-03-11	Mycobacteroides abscessus subsp. massiliense	GCF_000497265.2	98.86	Mycobacteroides abscessus subsp. massiliense
1087	GCF_900132235.1	5269500	64	2017-03-11	Mycobacteroides abscessus subsp. massiliense	GCF_000497265.2	98.9	Mycobacteroides abscessus subsp. massiliense
1088	GCF_900132245.1	5209317	64	2017-03-11	Mycobacteroides abscessus subsp. massiliense	GCF_000497265.2	98.92	Mycobacteroides abscessus subsp. massiliense
1089	GCF_900132255.1	5255068	64	2017-03-11	Mycobacteroides abscessus subsp. abscessus	GCF_000069185.1	99.13	Mycobacteroides abscessus subsp. abscessus
1090	GCF_900132265.1	4869403	64	2017-03-11	Mycobacteroides abscessus subsp. massiliense	GCF_000497265.2	98.58	Mycobacteroides abscessus subsp. massiliense
1091	GCF_900132275.1	5272286	64	2017-03-11	Mycobacteroides abscessus subsp. massiliense	GCF_000497265.2	98.97	Mycobacteroides abscessus subsp. massiliense
1092	GCF_900132285.1	5339463	64	2017-03-11	Mycobacteroides abscessus subsp. bolletii	GCF_003609715.1	99.02	Mycobacteroides abscessus subsp. bolletii
1093	GCF_900132295.1	5267711	64	2016-12-16	Mycobacteroides abscessus subsp. abscessus	GCF_000069185.1	99.92	Mycobacteroides abscessus subsp. abscessus
1094	GCF_900132305.1	5126616	64	2017-03-11	Mycobacteroides abscessus subsp. bolletii	GCF_003609715.1	99.23	Mycobacteroides abscessus subsp. bolletii
1095	GCF_900132315.1	5191691	64	2016-12-16	Mycobacteroides abscessus subsp. abscessus	GCF_000069185.1	98.81	Mycobacteroides abscessus subsp. abscessus
1096	GCF_900132325.1	4934018	64	2017-03-11	Mycobacteroides abscessus subsp. abscessus	GCF_000069185.1	99.32	Mycobacteroides abscessus subsp. abscessus
1097	GCF_900132335.1	5359522	64	2017-03-16	Mycobacteroides abscessus subsp. abscessus	GCF_000069185.1	99.36	Mycobacteroides abscessus subsp. abscessus
1098	GCF_900132345.1	5078560	64.5	2016-12-16	Mycobacteroides abscessus subsp. bolletii	GCF_003609715.1	98.97	Mycobacteroides abscessus subsp. bolletii
1099	GCF_900132355.1	5230464	64	2017-03-11	Mycobacteroides abscessus subsp. bolletii	GCF_003609715.1	99.02	Mycobacteroides abscessus subsp. bolletii
1100	GCF_900132365.1	4913045	64.5	2017-03-11	Mycobacteroides abscessus subsp. abscessus	GCF_000069185.1	99.45	Mycobacteroides abscessus subsp. abscessus
1101	GCF_900132375.1	5038023	64	2017-03-11	Mycobacteroides abscessus subsp. massiliense	GCF_000497265.2	98.73	Mycobacteroides abscessus subsp. massiliense
1102	GCF_900132385.1	5038280	64	2017-03-11	Mycobacteroides abscessus subsp. massiliense	GCF_000497265.2	98.73	Mycobacteroides abscessus subsp. massiliense
1103	GCF_900132395.1	5197439	64	2017-03-11	Mycobacteroides abscessus subsp. massiliense	GCF_000497265.2	98.73	Mycobacteroides abscessus subsp. massiliense
1104	GCF_900132405.1	4974667	64	2016-12-16	Mycobacteroides abscessus subsp. bolletii	GCF_003609715.1	99.27	Mycobacteroides abscessus subsp. bolletii
1105	GCF_900132415.1	5230094	64	2017-03-11	Mycobacteroides abscessus subsp. abscessus	GCF_000069185.1	99.32	Mycobacteroides abscessus subsp. abscessus
1106	GCF_900132425.1	4920878	64	2016-12-16	Mycobacteroides abscessus subsp. abscessus	GCF_000069185.1	99.97	Mycobacteroides abscessus subsp. abscessus
1107	GCF_900132435.1	5248321	64	2017-03-11	Mycobacteroides abscessus subsp. abscessus	GCF_000069185.1	99.32	Mycobacteroides abscessus subsp. abscessus
1108	GCF_900132445.1	5089092	64	2017-03-11	Mycobacteroides abscessus subsp. abscessus	GCF_000069185.1	98.86	Mycobacteroides abscessus subsp. abscessus
1109	GCF_900132455.1	5017737	64	2017-03-11	Mycobacteroides abscessus subsp. bolletii	GCF_003609715.1	99.27	Mycobacteroides abscessus subsp. bolletii
1110	GCF_900132465.1	4965306	64	2017-03-11	Mycobacteroides abscessus subsp. bolletii	GCF_003609715.1	99.14	Mycobacteroides abscessus subsp. bolletii
1111	GCF_900132475.1	4818729	64	2017-03-11	Mycobacteroides abscessus subsp. massiliense	GCF_000497265.2	99.83	Mycobacteroides abscessus subsp. massiliense
1112	GCF_900132485.1	5446001	64	2016-12-16	Mycobacteroides abscessus subsp. abscessus	GCF_000069185.1	99.77	Mycobacteroides abscessus subsp. abscessus
1113	GCF_900132495.1	4966527	64	2017-03-11	Mycobacteroides abscessus subsp. massiliense	GCF_000497265.2	98.9	Mycobacteroides abscessus subsp. massiliense
1114	GCF_900132505.1	5335925	64	2016-12-16	Mycobacteroides abscessus subsp. abscessus	GCF_000069185.1	99.39	Mycobacteroides abscessus subsp. abscessus
1115	GCF_900132515.1	5086653	64.5	2016-12-16	Mycobacteroides abscessus subsp. abscessus	GCF_000069185.1	99.48	Mycobacteroides abscessus subsp. abscessus
1116	GCF_900132525.1	4868471	64	2016-12-16	Mycobacteroides abscessus subsp. abscessus	GCF_000069185.1	99.36	Mycobacteroides abscessus subsp. abscessus
1117	GCF_900132535.1	5161958	64	2017-03-11	Mycobacteroides abscessus subsp. massiliense	GCF_000497265.2	98.9	Mycobacteroides abscessus subsp. massiliense
1118	GCF_900132545.1	5186043	64	2016-12-16	Mycobacteroides abscessus subsp. abscessus	GCF_000069185.1	99.42	Mycobacteroides abscessus subsp. abscessus
1119	GCF_900132555.1	5214671	64	2017-03-11	Mycobacteroides abscessus subsp. abscessus	GCF_000069185.1	99.45	Mycobacteroides abscessus subsp. abscessus
1120	GCF_900132575.1	5279636	64	2017-03-16	Mycobacteroides abscessus subsp. abscessus	GCF_000069185.1	99.23	Mycobacteroides abscessus subsp. abscessus
1121	GCF_900132585.1	5126953	64	2016-12-16	Mycobacteroides abscessus subsp. abscessus	GCF_000069185.1	99.28	Mycobacteroides abscessus subsp. abscessus
1122	GCF_900132595.1	4913868	64.5	2017-03-11	Mycobacteroides abscessus subsp. abscessus	GCF_000069185.1	99.32	Mycobacteroides abscessus subsp. abscessus
1123	GCF_900132605.1	5396642	64	2016-12-16	Mycobacteroides abscessus subsp. abscessus	GCF_000069185.1	99.97	Mycobacteroides abscessus subsp. abscessus
1124	GCF_900132615.1	4914604	64.5	2017-03-11	Mycobacteroides abscessus subsp. abscessus	GCF_000069185.1	99.22	Mycobacteroides abscessus subsp. abscessus
1125	GCF_900132625.1	5572102	64	2016-12-16	Mycobacteroides abscessus subsp. abscessus	GCF_000069185.1	99.32	Mycobacteroides abscessus subsp. abscessus
1126	GCF_900132635.1	5372942	64	2017-03-11	Mycobacteroides abscessus subsp. massiliense	GCF_000497265.2	98.75	Mycobacteroides abscessus subsp. massiliense
1127	GCF_900132655.1	4973009	64	2016-12-16	Mycobacteroides abscessus subsp. abscessus	GCF_000069185.1	100	Mycobacteroides abscessus subsp. abscessus
1128	GCF_900132665.1	5025372	64	2016-12-16	Mycobacteroides abscessus subsp. abscessus	GCF_000069185.1	99.32	Mycobacteroides abscessus subsp. abscessus
1129	GCF_900132675.1	5199532	64	2016-12-16	Mycobacteroides abscessus subsp. abscessus	GCF_000069185.1	99.32	Mycobacteroides abscessus subsp. abscessus
1130	GCF_900132685.1	5199349	64	2017-03-11	Mycobacteroides abscessus subsp. abscessus	GCF_000069185.1	99.36	Mycobacteroides abscessus subsp. abscessus
1131	GCF_900132695.1	4913336	64.5	2017-03-11	Mycobacteroides abscessus subsp. massiliense	GCF_000497265.2	98.92	Mycobacteroides abscessus subsp. massiliense
1132	GCF_900132705.1	5306643	64	2017-03-11	Mycobacteroides abscessus subsp. massiliense	GCF_000497265.2	98.61	Mycobacteroides abscessus subsp. massiliense
1133	GCF_900132715.1	4913489	64.5	2017-03-11	Mycobacteroides abscessus subsp. bolletii	GCF_003609715.1	99.13	Mycobacteroides abscessus subsp. bolletii
1134	GCF_900132725.1	5236109	64	2017-03-11	Mycobacteroides abscessus subsp. massiliense	GCF_000497265.2	98.8	Mycobacteroides abscessus subsp. massiliense
1135	GCF_900132735.1	4785767	64	2016-12-16	Mycobacteroides abscessus subsp. abscessus	GCF_000069185.1	99.39	Mycobacteroides abscessus subsp. abscessus
1136	GCF_900132745.1	5236678	64	2017-03-11	Mycobacteroides abscessus subsp. bolletii	GCF_003609715.1	99.18	Mycobacteroides abscessus subsp. bolletii
1137	GCF_900132755.1	5418617	64	2017-03-11	Mycobacteroides abscessus subsp. abscessus	GCF_000069185.1	99.28	Mycobacteroides abscessus subsp. abscessus
1138	GCF_900132765.1	4754145	64	2017-03-11	Mycobacteroides abscessus subsp. bolletii	GCF_003609715.1	99.28	Mycobacteroides abscessus subsp. bolletii
1139	GCF_900132775.1	5526473	64	2016-12-16	Mycobacteroides abscessus subsp. abscessus	GCF_000069185.1	99.09	Mycobacteroides abscessus subsp. abscessus
1140	GCF_900132785.1	5543104	64	2017-03-11	Mycobacteroides abscessus subsp. bolletii	GCF_003609715.1	99.23	Mycobacteroides abscessus subsp. bolletii
1141	GCF_900132795.1	5190268	64.5	2017-03-11	Mycobacteroides abscessus subsp. massiliense	GCF_000497265.2	98.9	Mycobacteroides abscessus subsp. massiliense
1142	GCF_900132805.1	4905799	64.5	2016-12-16	Mycobacteroides abscessus subsp. abscessus	GCF_000069185.1	99.28	Mycobacteroides abscessus subsp. abscessus
1143	GCF_900132815.1	5206590	64	2017-03-11	Mycobacteroides abscessus subsp. massiliense	GCF_000497265.2	98.73	Mycobacteroides abscessus subsp. massiliense
1144	GCF_900132825.1	5035425	64	2017-03-11	Mycobacteroides abscessus subsp. massiliense	GCF_000497265.2	98.91	Mycobacteroides abscessus subsp. massiliense
1145	GCF_900132835.1	4729597	64	2017-03-11	Mycobacteroides abscessus subsp. abscessus	GCF_000069185.1	99.32	Mycobacteroides abscessus subsp. abscessus
1146	GCF_900132845.1	4909233	64	2016-12-16	Mycobacteroides abscessus subsp. abscessus	GCF_000069185.1	99.36	Mycobacteroides abscessus subsp. abscessus
1147	GCF_900132855.1	5083271	64	2016-12-16	Mycobacteroides abscessus subsp. abscessus	GCF_000069185.1	99.28	Mycobacteroides abscessus subsp. abscessus
1148	GCF_900132865.1	5117161	64	2016-12-16	Mycobacteroides abscessus subsp. abscessus	GCF_000069185.1	99.39	Mycobacteroides abscessus subsp. abscessus
1149	GCF_900132875.1	4998416	64	2016-12-16	Mycobacteroides abscessus subsp. abscessus	GCF_000069185.1	99.92	Mycobacteroides abscessus subsp. abscessus
1150	GCF_900132895.1	4961712	64	2017-03-11	Mycobacteroides abscessus subsp. massiliense	GCF_000497265.2	98.75	Mycobacteroides abscessus subsp. massiliense
1151	GCF_900132905.1	4965974	64	2016-12-16	Mycobacteroides abscessus subsp. abscessus	GCF_000069185.1	99.27	Mycobacteroides abscessus subsp. abscessus
1152	GCF_900132915.1	5225716	64	2017-03-11	Mycobacteroides abscessus subsp. abscessus	GCF_000069185.1	100	Mycobacteroides abscessus subsp. abscessus
1153	GCF_900132925.1	5348700	64	2017-03-11	Mycobacteroides abscessus subsp. massiliense	GCF_000497265.2	98.74	Mycobacteroides abscessus subsp. massiliense
1154	GCF_900132935.1	5349914	64	2016-12-16	Mycobacteroides abscessus subsp. abscessus	GCF_000069185.1	99.32	Mycobacteroides abscessus subsp. abscessus
1155	GCF_900132945.1	5345179	64	2017-03-11	Mycobacteroides abscessus subsp. abscessus	GCF_000069185.1	99.99	Mycobacteroides abscessus subsp. abscessus
1156	GCF_900132955.1	5218578	64	2017-03-11	Mycobacteroides abscessus subsp. abscessus	GCF_000069185.1	99.9	Mycobacteroides abscessus subsp. abscessus
1157	GCF_900132965.1	5016141	64	2017-03-11	Mycobacteroides abscessus subsp. abscessus	GCF_000069185.1	99.99	Mycobacteroides abscessus subsp. abscessus
1158	GCF_900132975.1	4855277	64.5	2017-03-11	Mycobacteroides abscessus subsp. massiliense	GCF_000497265.2	98.8	Mycobacteroides abscessus subsp. massiliense
1159	GCF_900132985.1	5030882	64	2016-12-16	Mycobacteroides abscessus subsp. bolletii	GCF_003609715.1	99.28	Mycobacteroides abscessus subsp. bolletii
1160	GCF_900132995.1	4825458	64	2017-03-11	Mycobacteroides abscessus subsp. abscessus	GCF_000069185.1	100	Mycobacteroides abscessus subsp. abscessus
1161	GCF_900133005.1	5311087	64	2017-03-16	Mycobacteroides abscessus subsp. abscessus	GCF_000069185.1	99.32	Mycobacteroides abscessus subsp. abscessus
1162	GCF_900133015.1	5092232	64	2017-03-11	Mycobacteroides abscessus subsp. massiliense	GCF_000497265.2	98.92	Mycobacteroides abscessus subsp. massiliense
1163	GCF_900133025.1	5153314	64	2017-03-11	Mycobacteroides abscessus subsp. massiliense	GCF_000497265.2	98.57	Mycobacteroides abscessus subsp. massiliense
1164	GCF_900133035.1	5112251	64	2017-03-11	Mycobacteroides abscessus subsp. abscessus	GCF_000069185.1	99.23	Mycobacteroides abscessus subsp. abscessus
1165	GCF_900133045.1	4956063	64	2016-12-16	Mycobacteroides abscessus subsp. bolletii	GCF_003609715.1	99.18	Mycobacteroides abscessus subsp. bolletii
1166	GCF_900133055.1	4754418	64	2016-12-16	Mycobacteroides abscessus subsp. bolletii	GCF_003609715.1	99.14	Mycobacteroides abscessus subsp. bolletii
1167	GCF_900133065.1	4917385	64	2017-03-11	Mycobacteroides abscessus subsp. massiliense	GCF_000497265.2	99.97	Mycobacteroides abscessus subsp. massiliense
1168	GCF_900133075.1	5093498	64	2017-03-11	Mycobacteroides abscessus subsp. abscessus	GCF_000069185.1	100	Mycobacteroides abscessus subsp. abscessus
1169	GCF_900133085.1	4740507	64.5	2017-03-11	Mycobacteroides abscessus subsp. abscessus	GCF_000069185.1	99.32	Mycobacteroides abscessus subsp. abscessus
1170	GCF_900133095.1	4678763	64.5	2017-03-11	Mycobacteroides abscessus subsp. abscessus	GCF_000069185.1	99.02	Mycobacteroides abscessus subsp. abscessus
1171	GCF_900133105.1	4850174	64.5	2017-03-11	Mycobacteroides abscessus subsp. bolletii	GCF_003609715.1	99.14	Mycobacteroides abscessus subsp. bolletii
1172	GCF_900133115.1	5094633	64	2016-12-16	Mycobacteroides abscessus subsp. abscessus	GCF_000069185.1	99.97	Mycobacteroides abscessus subsp. abscessus
1173	GCF_900133125.1	4924646	64	2016-12-16	Mycobacteroides abscessus subsp. abscessus	GCF_000069185.1	99.23	Mycobacteroides abscessus subsp. abscessus
1174	GCF_900133145.1	4858564	64.5	2017-03-11	Mycobacteroides abscessus subsp. massiliense	GCF_000497265.2	98.73	Mycobacteroides abscessus subsp. massiliense
1175	GCF_900133155.1	5243682	64	2017-03-11	Mycobacteroides abscessus subsp. massiliense	GCF_000497265.2	98.61	Mycobacteroides abscessus subsp. massiliense
1176	GCF_900133165.1	5108603	64	2017-03-11	Mycobacteroides abscessus subsp. massiliense	GCF_000497265.2	98.91	Mycobacteroides abscessus subsp. massiliense
1177	GCF_900133175.1	5023337	64	2016-12-16	Mycobacteroides abscessus subsp. abscessus	GCF_000069185.1	100	Mycobacteroides abscessus subsp. abscessus
1178	GCF_900133185.1	4874519	64.5	2017-03-11	Mycobacteroides abscessus subsp. massiliense	GCF_000497265.2	98.73	Mycobacteroides abscessus subsp. massiliense
1179	GCF_900133195.1	5178360	64	2017-03-11	Mycobacteroides abscessus subsp. massiliense	GCF_000497265.2	98.75	Mycobacteroides abscessus subsp. massiliense
1180	GCF_900133205.1	4976427	64.5	2016-12-16	Mycobacteroides abscessus subsp. abscessus	GCF_000069185.1	98.81	Mycobacteroides abscessus subsp. abscessus
1181	GCF_900133215.1	5368840	64	2017-03-11	Mycobacteroides abscessus subsp. abscessus	GCF_000069185.1	99.91	Mycobacteroides abscessus subsp. abscessus
1182	GCF_900133225.1	5297958	64	2016-12-16	Mycobacteroides abscessus subsp. abscessus	GCF_000069185.1	99.32	Mycobacteroides abscessus subsp. abscessus
1183	GCF_900133235.1	5128107	64	2017-03-11	Mycobacteroides abscessus subsp. massiliense	GCF_000497265.2	98.86	Mycobacteroides abscessus subsp. massiliense
1184	GCF_900133255.1	4976355	64	2017-03-11	Mycobacteroides abscessus subsp. abscessus	GCF_000069185.1	99.32	Mycobacteroides abscessus subsp. abscessus
1185	GCF_900133265.1	5099591	64	2016-12-16	Mycobacteroides abscessus subsp. abscessus	GCF_000069185.1	99.36	Mycobacteroides abscessus subsp. abscessus
1186	GCF_900133275.1	5073598	64	2017-03-11	Mycobacteroides abscessus subsp. abscessus	GCF_000069185.1	98.8	Mycobacteroides abscessus subsp. abscessus
1187	GCF_900133285.1	4911666	64	2016-12-16	Mycobacteroides abscessus subsp. abscessus	GCF_000069185.1	99.36	Mycobacteroides abscessus subsp. abscessus
1188	GCF_900133295.1	5257136	64	2016-12-16	Mycobacteroides abscessus subsp. abscessus	GCF_000069185.1	99.32	Mycobacteroides abscessus subsp. abscessus
1189	GCF_900133305.1	5146255	64.5	2016-12-16	Mycobacteroides abscessus subsp. abscessus	GCF_000069185.1	99.93	Mycobacteroides abscessus subsp. abscessus
1190	GCF_900133315.1	5194754	64	2017-03-11	Mycobacteroides abscessus subsp. abscessus	GCF_000069185.1	99.48	Mycobacteroides abscessus subsp. abscessus
1191	GCF_900133325.1	5352395	64	2016-12-16	Mycobacteroides abscessus subsp. abscessus	GCF_000069185.1	99.09	Mycobacteroides abscessus subsp. abscessus
1192	GCF_900133335.1	5033491	64	2017-03-11	Mycobacteroides abscessus subsp. bolletii	GCF_003609715.1	99.03	Mycobacteroides abscessus subsp. bolletii
1193	GCF_900133345.1	5322033	64	2017-03-11	Mycobacteroides abscessus subsp. abscessus	GCF_000069185.1	100	Mycobacteroides abscessus subsp. abscessus
1194	GCF_900133355.1	5231534	64	2017-03-11	Mycobacteroides abscessus subsp. abscessus	GCF_000069185.1	98.8	Mycobacteroides abscessus subsp. abscessus
1195	GCF_900133365.1	5235175	64	2016-12-16	Mycobacteroides abscessus subsp. abscessus	GCF_000069185.1	99.36	Mycobacteroides abscessus subsp. abscessus
1196	GCF_900133375.1	5468634	64	2016-12-16	Mycobacteroides abscessus subsp. abscessus	GCF_000069185.1	99.32	Mycobacteroides abscessus subsp. abscessus
1197	GCF_900133385.1	5232871	64	2016-12-16	Mycobacteroides abscessus subsp. abscessus	GCF_000069185.1	99.39	Mycobacteroides abscessus subsp. abscessus
1198	GCF_900133395.1	5269711	64	2016-12-16	Mycobacteroides abscessus subsp. abscessus	GCF_000069185.1	99.13	Mycobacteroides abscessus subsp. abscessus
1199	GCF_900133405.1	5241554	64	2016-12-16	Mycobacteroides abscessus subsp. abscessus	GCF_000069185.1	99.08	Mycobacteroides abscessus subsp. abscessus
1200	GCF_900133415.1	5302852	64	2017-03-11	Mycobacteroides abscessus subsp. bolletii	GCF_003609715.1	99.22	Mycobacteroides abscessus subsp. bolletii
1201	GCF_900133425.1	5184391	64	2016-12-16	Mycobacteroides abscessus subsp. abscessus	GCF_000069185.1	99.09	Mycobacteroides abscessus subsp. abscessus
1202	GCF_900133435.1	5100848	64.5	2016-12-16	Mycobacteroides abscessus subsp. abscessus	GCF_000069185.1	99.18	Mycobacteroides abscessus subsp. abscessus
1203	GCF_900133445.1	5252974	64	2017-03-11	Mycobacteroides abscessus subsp. massiliense	GCF_000497265.2	99.88	Mycobacteroides abscessus subsp. massiliense
1204	GCF_900133455.1	5273876	64	2016-12-16	Mycobacteroides abscessus subsp. abscessus	GCF_000069185.1	99.36	Mycobacteroides abscessus subsp. abscessus
1205	GCF_900133465.1	5208867	64	2016-12-16	Mycobacteroides abscessus subsp. abscessus	GCF_000069185.1	99.39	Mycobacteroides abscessus subsp. abscessus
1206	GCF_900133475.1	5252408	64	2017-03-11	Mycobacteroides abscessus subsp. massiliense	GCF_000497265.2	98.53	Mycobacteroides abscessus subsp. massiliense
1207	GCF_900133485.1	5254085	64	2017-03-11	Mycobacteroides abscessus subsp. massiliense	GCF_000497265.2	98.57	Mycobacteroides abscessus subsp. massiliense
1208	GCF_900133495.1	5270337	64	2016-12-16	Mycobacteroides abscessus subsp. abscessus	GCF_000069185.1	99.39	Mycobacteroides abscessus subsp. abscessus
1209	GCF_900133505.1	5155238	64	2017-03-11	Mycobacteroides abscessus subsp. abscessus	GCF_000069185.1	98.97	Mycobacteroides abscessus subsp. abscessus
1210	GCF_900133515.1	5044506	64	2016-12-16	Mycobacteroides abscessus subsp. abscessus	GCF_000069185.1	99.97	Mycobacteroides abscessus subsp. abscessus
1211	GCF_900133525.1	5269422	64	2016-12-16	Mycobacteroides abscessus subsp. abscessus	GCF_000069185.1	99.94	Mycobacteroides abscessus subsp. abscessus
1212	GCF_900133535.1	4798800	64	2017-03-11	Mycobacteroides abscessus subsp. abscessus	GCF_000069185.1	99.23	Mycobacteroides abscessus subsp. abscessus
1213	GCF_900133545.1	4889900	64	2017-03-16	Mycobacteroides abscessus subsp. abscessus	GCF_000069185.1	99.45	Mycobacteroides abscessus subsp. abscessus
1214	GCF_900133555.1	5163559	64	2017-03-11	Mycobacteroides abscessus subsp. abscessus	GCF_000069185.1	100	Mycobacteroides abscessus subsp. abscessus
1215	GCF_900133565.1	4932894	64	2017-03-16	Mycobacteroides abscessus subsp. abscessus	GCF_000069185.1	100	Mycobacteroides abscessus subsp. abscessus
1216	GCF_900133575.1	5162091	64	2016-12-16	Mycobacteroides abscessus subsp. abscessus	GCF_000069185.1	99.92	Mycobacteroides abscessus subsp. abscessus
1217	GCF_900133585.1	5166603	64	2017-03-16	Mycobacteroides abscessus subsp. massiliense	GCF_000497265.2	98.86	Mycobacteroides abscessus subsp. massiliense
1218	GCF_900133595.1	5132867	64	2017-03-11	Mycobacteroides abscessus subsp. massiliense	GCF_000497265.2	98.7	Mycobacteroides abscessus subsp. massiliense
1219	GCF_900133605.1	5609699	64	2017-03-11	Mycobacteroides abscessus subsp. massiliense	GCF_000497265.2	98.97	Mycobacteroides abscessus subsp. massiliense
1220	GCF_900133615.1	5230350	64	2017-03-11	Mycobacteroides abscessus subsp. massiliense	GCF_000497265.2	98.75	Mycobacteroides abscessus subsp. massiliense
1221	GCF_900133625.1	5606689	64	2017-03-11	Mycobacteroides abscessus subsp. bolletii	GCF_003609715.1	99.18	Mycobacteroides abscessus subsp. bolletii
1222	GCF_900133635.1	4969936	64.5	2017-03-11	Mycobacteroides abscessus subsp. bolletii	GCF_003609715.1	99.14	Mycobacteroides abscessus subsp. bolletii
1223	GCF_900133645.1	4969149	64.5	2016-12-16	Mycobacteroides abscessus subsp. abscessus	GCF_000069185.1	99.13	Mycobacteroides abscessus subsp. abscessus
1224	GCF_900133655.1	4933465	64	2016-12-16	Mycobacteroides abscessus subsp. abscessus	GCF_000069185.1	99.09	Mycobacteroides abscessus subsp. abscessus
1225	GCF_900133665.1	5378629	64	2017-03-11	Mycobacteroides abscessus subsp. abscessus	GCF_000069185.1	99.32	Mycobacteroides abscessus subsp. abscessus
1226	GCF_900133675.1	5279563	64	2017-03-11	Mycobacteroides abscessus subsp. massiliense	GCF_000497265.2	99.88	Mycobacteroides abscessus subsp. massiliense
1227	GCF_900133685.1	5264885	64	2017-03-11	Mycobacteroides abscessus subsp. abscessus	GCF_000069185.1	99.93	Mycobacteroides abscessus subsp. abscessus
1228	GCF_900133695.1	5284560	64	2017-03-11	Mycobacteroides abscessus subsp. massiliense	GCF_000497265.2	98.61	Mycobacteroides abscessus subsp. massiliense
1229	GCF_900133705.1	5425699	64	2016-12-16	Mycobacteroides abscessus subsp. abscessus	GCF_000069185.1	99.22	Mycobacteroides abscessus subsp. abscessus
1230	GCF_900133715.1	4934439	64	2017-03-11	Mycobacteroides abscessus subsp. abscessus	GCF_000069185.1	98.97	Mycobacteroides abscessus subsp. abscessus
1231	GCF_900133725.1	4929191	64	2017-03-11	Mycobacteroides abscessus subsp. massiliense	GCF_000497265.2	98.7	Mycobacteroides abscessus subsp. massiliense
1232	GCF_900133735.1	4663918	64.5	2017-03-11	Mycobacteroides abscessus subsp. massiliense	GCF_000497265.2	98.9	Mycobacteroides abscessus subsp. massiliense
1233	GCF_900133745.1	5088779	64	2017-03-11	Mycobacteroides abscessus subsp. massiliense	GCF_000497265.2	98.58	Mycobacteroides abscessus subsp. massiliense
1234	GCF_900133755.1	5218380	64	2017-03-11	Mycobacteroides abscessus subsp. massiliense	GCF_000497265.2	98.75	Mycobacteroides abscessus subsp. massiliense
1235	GCF_900133765.1	5289658	64	2017-03-11	Mycobacteroides abscessus subsp. massiliense	GCF_000497265.2	98.75	Mycobacteroides abscessus subsp. massiliense
1236	GCF_900133775.1	5361280	64	2016-12-16	Mycobacteroides abscessus subsp. abscessus	GCF_000069185.1	99.13	Mycobacteroides abscessus subsp. abscessus
1237	GCF_900133785.1	5214327	64	2017-03-11	Mycobacteroides abscessus subsp. bolletii	GCF_003609715.1	99.18	Mycobacteroides abscessus subsp. bolletii
1238	GCF_900133795.1	5225107	64	2017-03-11	Mycobacteroides abscessus subsp. bolletii	GCF_003609715.1	99.23	Mycobacteroides abscessus subsp. bolletii
1239	GCF_900133805.1	5214264	64	2016-12-16	Mycobacteroides abscessus subsp. abscessus	GCF_000069185.1	99.18	Mycobacteroides abscessus subsp. abscessus
1240	GCF_900133815.1	5320023	64	2016-12-16	Mycobacteroides abscessus subsp. abscessus	GCF_000069185.1	98.97	Mycobacteroides abscessus subsp. abscessus
1241	GCF_900133825.1	5206468	64	2017-03-11	Mycobacteroides abscessus subsp. massiliense	GCF_000497265.2	98.74	Mycobacteroides abscessus subsp. massiliense
1242	GCF_900133835.1	5225055	64	2016-12-16	Mycobacteroides abscessus subsp. abscessus	GCF_000069185.1	99.97	Mycobacteroides abscessus subsp. abscessus
1243	GCF_900133845.1	5187655	64	2017-03-11	Mycobacteroides abscessus subsp. abscessus	GCF_000069185.1	99.98	Mycobacteroides abscessus subsp. abscessus
1244	GCF_900133855.1	5248892	64	2016-12-16	Mycobacteroides abscessus subsp. abscessus	GCF_000069185.1	99.28	Mycobacteroides abscessus subsp. abscessus
1245	GCF_900133865.1	5226665	64	2017-03-11	Mycobacteroides abscessus subsp. massiliense	GCF_000497265.2	98.8	Mycobacteroides abscessus subsp. massiliense
1246	GCF_900133875.1	5192277	64	2017-03-16	Mycobacteroides abscessus subsp. massiliense	GCF_000497265.2	98.75	Mycobacteroides abscessus subsp. massiliense
1247	GCF_900133885.1	5187492	64	2016-12-16	Mycobacteroides abscessus subsp. abscessus	GCF_000069185.1	99.36	Mycobacteroides abscessus subsp. abscessus
1248	GCF_900133895.1	5417975	64	2016-12-16	Mycobacteroides abscessus subsp. abscessus	GCF_000069185.1	99.91	Mycobacteroides abscessus subsp. abscessus
1249	GCF_900133905.1	5373301	64	2016-12-16	Mycobacteroides abscessus subsp. abscessus	GCF_000069185.1	99.42	Mycobacteroides abscessus subsp. abscessus
1250	GCF_900133915.1	5054459	64	2016-12-16	Mycobacteroides abscessus subsp. abscessus	GCF_000069185.1	99.28	Mycobacteroides abscessus subsp. abscessus
1251	GCF_900133925.1	5210806	64	2017-03-11	Mycobacteroides abscessus subsp. bolletii	GCF_003609715.1	99.23	Mycobacteroides abscessus subsp. bolletii
1252	GCF_900133935.1	4832152	64	2017-03-11	Mycobacteroides abscessus subsp. abscessus	GCF_000069185.1	99.48	Mycobacteroides abscessus subsp. abscessus
1253	GCF_900133945.1	4782247	64	2017-03-11	Mycobacteroides abscessus subsp. abscessus	GCF_000069185.1	99.28	Mycobacteroides abscessus subsp. abscessus
1254	GCF_900133955.1	5003927	64	2016-12-16	Mycobacteroides abscessus subsp. abscessus	GCF_000069185.1	99.45	Mycobacteroides abscessus subsp. abscessus
1255	GCF_900133965.1	4923570	64	2016-12-16	Mycobacteroides abscessus subsp. abscessus	GCF_000069185.1	99.27	Mycobacteroides abscessus subsp. abscessus
1256	GCF_900133975.1	5364064	64	2016-12-16	Mycobacteroides abscessus subsp. abscessus	GCF_000069185.1	99.97	Mycobacteroides abscessus subsp. abscessus
1257	GCF_900133985.1	5202046	64	2016-12-16	Mycobacteroides abscessus subsp. abscessus	GCF_000069185.1	99.36	Mycobacteroides abscessus subsp. abscessus
1258	GCF_900133995.1	5339860	64	2017-03-11	Mycobacteroides abscessus subsp. abscessus	GCF_000069185.1	99.93	Mycobacteroides abscessus subsp. abscessus
1259	GCF_900134005.1	4973664	64	2017-03-11	Mycobacteroides abscessus subsp. abscessus	GCF_000069185.1	99.28	Mycobacteroides abscessus subsp. abscessus
1260	GCF_900134015.1	4915285	64	2017-03-11	Mycobacteroides abscessus subsp. abscessus	GCF_000069185.1	99.27	Mycobacteroides abscessus subsp. abscessus
1261	GCF_900134025.1	5141695	64	2017-03-11	Mycobacteroides abscessus subsp. massiliense	GCF_000497265.2	98.61	Mycobacteroides abscessus subsp. massiliense
1262	GCF_900134045.1	5270653	64	2016-12-16	Mycobacteroides abscessus subsp. abscessus	GCF_000069185.1	99.26	Mycobacteroides abscessus subsp. abscessus
1263	GCF_900134055.1	5180745	64	2017-03-11	Mycobacteroides abscessus subsp. abscessus	GCF_000069185.1	99.28	Mycobacteroides abscessus subsp. abscessus
1264	GCF_900134065.1	5270087	64	2016-12-16	Mycobacteroides abscessus subsp. abscessus	GCF_000069185.1	99.45	Mycobacteroides abscessus subsp. abscessus
1265	GCF_900134075.1	5217817	64	2017-03-11	Mycobacteroides abscessus subsp. massiliense	GCF_000497265.2	98.66	Mycobacteroides abscessus subsp. massiliense
1266	GCF_900134085.1	5160510	64	2017-03-11	Mycobacteroides abscessus subsp. abscessus	GCF_000069185.1	99.93	Mycobacteroides abscessus subsp. abscessus
1267	GCF_900134095.1	5220015	64	2016-12-16	Mycobacteroides abscessus subsp. abscessus	GCF_000069185.1	99.32	Mycobacteroides abscessus subsp. abscessus
1268	GCF_900134105.1	5320726	64	2017-03-11	Mycobacteroides abscessus subsp. bolletii	GCF_003609715.1	99.18	Mycobacteroides abscessus subsp. bolletii
1269	GCF_900134115.1	5319866	64	2017-03-11	Mycobacteroides abscessus subsp. abscessus	GCF_000069185.1	99.88	Mycobacteroides abscessus subsp. abscessus
1270	GCF_900134125.1	4974715	64	2016-12-16	Mycobacteroides abscessus subsp. abscessus	GCF_000069185.1	99.91	Mycobacteroides abscessus subsp. abscessus
1271	GCF_900134135.1	5261865	64	2017-03-11	Mycobacteroides abscessus subsp. abscessus	GCF_000069185.1	99.28	Mycobacteroides abscessus subsp. abscessus
1272	GCF_900134145.1	5209926	64	2017-03-11	Mycobacteroides abscessus subsp. abscessus	GCF_000069185.1	99.27	Mycobacteroides abscessus subsp. abscessus
1273	GCF_900134155.1	5067912	64	2016-12-16	Mycobacteroides abscessus subsp. abscessus	GCF_000069185.1	99.98	Mycobacteroides abscessus subsp. abscessus
1274	GCF_900134165.1	5470931	64	2017-03-11	Mycobacteroides abscessus subsp. abscessus	GCF_000069185.1	99.28	Mycobacteroides abscessus subsp. abscessus
1275	GCF_900134175.1	4869093	64	2016-12-16	Mycobacteroides abscessus subsp. abscessus	GCF_000069185.1	99.02	Mycobacteroides abscessus subsp. abscessus
1276	GCF_900134185.1	5078843	64	2017-03-11	Mycobacteroides abscessus subsp. abscessus	GCF_000069185.1	99.39	Mycobacteroides abscessus subsp. abscessus
1277	GCF_900134195.1	4930111	64	2016-12-16	Mycobacteroides abscessus subsp. abscessus	GCF_000069185.1	99.94	Mycobacteroides abscessus subsp. abscessus
1278	GCF_900134205.1	5136112	64	2016-12-16	Mycobacteroides abscessus subsp. abscessus	GCF_000069185.1	99.03	Mycobacteroides abscessus subsp. abscessus
1279	GCF_900134215.1	5079471	64	2016-12-16	Mycobacteroides abscessus subsp. abscessus	GCF_000069185.1	99.23	Mycobacteroides abscessus subsp. abscessus
1280	GCF_900134225.1	5370952	64	2016-12-16	Mycobacteroides abscessus subsp. abscessus	GCF_000069185.1	99.97	Mycobacteroides abscessus subsp. abscessus
1281	GCF_900134235.1	5227936	64	2017-03-11	Mycobacteroides abscessus subsp. massiliense	GCF_000497265.2	98.61	Mycobacteroides abscessus subsp. massiliense
1282	GCF_900134245.1	5254073	64	2017-03-11	Mycobacteroides abscessus subsp. abscessus	GCF_000069185.1	99.22	Mycobacteroides abscessus subsp. abscessus
1283	GCF_900134255.1	4989117	64	2016-12-16	Mycobacteroides abscessus subsp. abscessus	GCF_000069185.1	99.28	Mycobacteroides abscessus subsp. abscessus
1284	GCF_900134265.1	5089913	64	2016-12-16	Mycobacteroides abscessus subsp. abscessus	GCF_000069185.1	99.22	Mycobacteroides abscessus subsp. abscessus
1285	GCF_900134275.1	4779870	64	2016-12-16	Mycobacteroides abscessus subsp. bolletii	GCF_003609715.1	99.23	Mycobacteroides abscessus subsp. bolletii
1286	GCF_900134285.1	5232342	64	2016-12-16	Mycobacteroides abscessus subsp. bolletii	GCF_003609715.1	99.18	Mycobacteroides abscessus subsp. bolletii
1287	GCF_900134295.1	5187312	64	2016-12-16	Mycobacteroides abscessus subsp. bolletii	GCF_003609715.1	99.18	Mycobacteroides abscessus subsp. bolletii
1288	GCF_900134305.1	5088134	64	2017-03-11	Mycobacteroides abscessus subsp. abscessus	GCF_000069185.1	99.18	Mycobacteroides abscessus subsp. abscessus
1289	GCF_900134315.1	4832530	64	2017-03-11	Mycobacteroides abscessus subsp. massiliense	GCF_000497265.2	98.86	Mycobacteroides abscessus subsp. massiliense
1290	GCF_900134325.1	5051500	64	2017-03-11	Mycobacteroides abscessus subsp. massiliense	GCF_000497265.2	98.91	Mycobacteroides abscessus subsp. massiliense
1291	GCF_900134335.1	4862179	64	2017-03-16	Mycobacteroides abscessus subsp. bolletii	GCF_003609715.1	99.14	Mycobacteroides abscessus subsp. bolletii
1292	GCF_900134345.1	5187314	64	2017-03-11	Mycobacteroides abscessus subsp. abscessus	GCF_000069185.1	99.91	Mycobacteroides abscessus subsp. abscessus
1293	GCF_900134355.1	5268330	64	2016-12-16	Mycobacteroides abscessus subsp. abscessus	GCF_000069185.1	99.18	Mycobacteroides abscessus subsp. abscessus
1294	GCF_900134365.1	5216260	64	2017-03-11	Mycobacteroides abscessus subsp. abscessus	GCF_000069185.1	99.98	Mycobacteroides abscessus subsp. abscessus
1295	GCF_900134375.1	5318052	64	2016-12-16	Mycobacteroides abscessus subsp. abscessus	GCF_000069185.1	99.95	Mycobacteroides abscessus subsp. abscessus
1296	GCF_900134385.1	4966176	64	2016-12-16	Mycobacteroides abscessus subsp. abscessus	GCF_000069185.1	99.36	Mycobacteroides abscessus subsp. abscessus
1297	GCF_900134395.1	5294967	64	2016-12-16	Mycobacteroides abscessus subsp. abscessus	GCF_000069185.1	99.39	Mycobacteroides abscessus subsp. abscessus
1298	GCF_900134405.1	5221044	64	2017-03-11	Mycobacteroides abscessus subsp. massiliense	GCF_000497265.2	98.73	Mycobacteroides abscessus subsp. massiliense
1299	GCF_900134425.1	5056470	64	2017-03-11	Mycobacteroides abscessus subsp. bolletii	GCF_003609715.1	99.23	Mycobacteroides abscessus subsp. bolletii
1300	GCF_900134435.1	5277825	64.5	2017-03-11	Mycobacteroides abscessus subsp. abscessus	GCF_000069185.1	99.28	Mycobacteroides abscessus subsp. abscessus
1301	GCF_900134445.1	4993616	64	2017-03-11	Mycobacteroides abscessus subsp. massiliense	GCF_000497265.2	98.53	Mycobacteroides abscessus subsp. massiliense
1302	GCF_900134455.1	4753375	64.5	2017-03-16	Mycobacteroides abscessus subsp. abscessus	GCF_000069185.1	99.94	Mycobacteroides abscessus subsp. abscessus
1303	GCF_900134465.1	4863476	64.5	2017-03-09	Mycobacteroides abscessus subsp. abscessus	GCF_000069185.1	98.97	Mycobacteroides abscessus subsp. abscessus
1304	GCF_900134475.1	4972875	64	2017-03-11	Mycobacteroides abscessus subsp. massiliense	GCF_000497265.2	99.92	Mycobacteroides abscessus subsp. massiliense
1305	GCF_900134485.1	5111616	64	2017-03-11	Mycobacteroides abscessus subsp. abscessus	GCF_000069185.1	99.93	Mycobacteroides abscessus subsp. abscessus
1306	GCF_900134495.1	5088736	64	2017-03-11	Mycobacteroides abscessus subsp. massiliense	GCF_000497265.2	99.88	Mycobacteroides abscessus subsp. massiliense
1307	GCF_900134505.1	5147557	64	2016-12-16	Mycobacteroides abscessus subsp. abscessus	GCF_000069185.1	99.36	Mycobacteroides abscessus subsp. abscessus
1308	GCF_900134515.1	4967719	64	2017-03-11	Mycobacteroides abscessus subsp. abscessus	GCF_000069185.1	100	Mycobacteroides abscessus subsp. abscessus
1309	GCF_900134525.1	4653001	64.5	2016-12-16	Mycobacteroides abscessus subsp. abscessus	GCF_000069185.1	99.08	Mycobacteroides abscessus subsp. abscessus
1310	GCF_900134535.1	4830074	64.5	2016-12-16	Mycobacteroides abscessus subsp. bolletii	GCF_003609715.1	99.18	Mycobacteroides abscessus subsp. bolletii
1311	GCF_900134545.1	5073221	64	2017-03-11	Mycobacteroides abscessus subsp. massiliense	GCF_000497265.2	98.74	Mycobacteroides abscessus subsp. massiliense
1312	GCF_900134555.1	5392362	64	2016-12-16	Mycobacteroides abscessus subsp. abscessus	GCF_000069185.1	99.92	Mycobacteroides abscessus subsp. abscessus
1313	GCF_900134565.1	5322372	64	2017-03-11	Mycobacteroides abscessus subsp. massiliense	GCF_000497265.2	98.92	Mycobacteroides abscessus subsp. massiliense
1314	GCF_900134575.1	5147288	64	2017-03-11	Mycobacteroides abscessus subsp. massiliense	GCF_000497265.2	98.9	Mycobacteroides abscessus subsp. massiliense
1315	GCF_900134585.1	4915406	64	2017-03-11	Mycobacteroides abscessus subsp. abscessus	GCF_000069185.1	99.09	Mycobacteroides abscessus subsp. abscessus
1316	GCF_900134595.1	5252102	64	2016-12-16	Mycobacteroides abscessus subsp. abscessus	GCF_000069185.1	99.23	Mycobacteroides abscessus subsp. abscessus
1317	GCF_900134605.1	4989297	64	2016-12-16	Mycobacteroides abscessus subsp. abscessus	GCF_000069185.1	99.28	Mycobacteroides abscessus subsp. abscessus
1318	GCF_900134615.1	5129761	64	2017-03-11	Mycobacteroides abscessus subsp. abscessus	GCF_000069185.1	99.39	Mycobacteroides abscessus subsp. abscessus
1319	GCF_900134625.1	5143785	64	2016-12-16	Mycobacteroides abscessus subsp. abscessus	GCF_000069185.1	99.48	Mycobacteroides abscessus subsp. abscessus
1320	GCF_900134635.1	4999061	64.5	2017-03-11	Mycobacteroides abscessus subsp. massiliense	GCF_000497265.2	98.75	Mycobacteroides abscessus subsp. massiliense
1321	GCF_900134645.1	5144935	64.5	2016-12-16	Mycobacteroides abscessus subsp. abscessus	GCF_000069185.1	99.98	Mycobacteroides abscessus subsp. abscessus
1322	GCF_900134655.1	5145551	64.5	2017-03-11	Mycobacteroides abscessus subsp. massiliense	GCF_000497265.2	98.75	Mycobacteroides abscessus subsp. massiliense
1323	GCF_900134665.1	4844805	64	2016-12-16	Mycobacteroides abscessus subsp. abscessus	GCF_000069185.1	99.99	Mycobacteroides abscessus subsp. abscessus
1324	GCF_900134675.1	4846802	64	2017-03-11	Mycobacteroides abscessus subsp. abscessus	GCF_000069185.1	99.32	Mycobacteroides abscessus subsp. abscessus
1325	GCF_900134685.1	5253175	64	2017-03-11	Mycobacteroides abscessus subsp. massiliense	GCF_000497265.2	98.61	Mycobacteroides abscessus subsp. massiliense
1326	GCF_900134695.1	5118280	64	2017-03-11	Mycobacteroides abscessus subsp. abscessus	GCF_000069185.1	99.97	Mycobacteroides abscessus subsp. abscessus
1327	GCF_900134705.1	5186076	64	2016-12-16	Mycobacteroides abscessus subsp. abscessus	GCF_000069185.1	99.45	Mycobacteroides abscessus subsp. abscessus
1328	GCF_900134715.1	4897060	64	2016-12-16	Mycobacteroides abscessus subsp. abscessus	GCF_000069185.1	99.45	Mycobacteroides abscessus subsp. abscessus
1329	GCF_900134725.1	5097484	64	2017-03-11	Mycobacteroides abscessus subsp. abscessus	GCF_000069185.1	99.08	Mycobacteroides abscessus subsp. abscessus
1330	GCF_900134735.1	4981330	64	2017-03-11	Mycobacteroides abscessus subsp. abscessus	GCF_000069185.1	99.36	Mycobacteroides abscessus subsp. abscessus
1331	GCF_900134745.1	5383273	64	2016-12-16	Mycobacteroides abscessus subsp. abscessus	GCF_000069185.1	99.45	Mycobacteroides abscessus subsp. abscessus
1332	GCF_900134755.1	4758517	64	2017-03-16	Mycobacteroides abscessus subsp. bolletii	GCF_003609715.1	99.23	Mycobacteroides abscessus subsp. bolletii
1333	GCF_900134765.1	5256603	64	2017-03-11	Mycobacteroides abscessus subsp. massiliense	GCF_000497265.2	98.92	Mycobacteroides abscessus subsp. massiliense
1334	GCF_900134775.1	4731238	64.5	2017-03-11	Mycobacteroides abscessus subsp. abscessus	GCF_000069185.1	99.42	Mycobacteroides abscessus subsp. abscessus
1335	GCF_900134785.1	5315816	64	2017-03-11	Mycobacteroides abscessus subsp. bolletii	GCF_003609715.1	99.18	Mycobacteroides abscessus subsp. bolletii
1336	GCF_900134795.1	5199587	64	2017-03-11	Mycobacteroides abscessus subsp. abscessus	GCF_000069185.1	99.32	Mycobacteroides abscessus subsp. abscessus
1337	GCF_900134805.1	4888874	64	2017-03-11	Mycobacteroides abscessus subsp. abscessus	GCF_000069185.1	99.32	Mycobacteroides abscessus subsp. abscessus
1338	GCF_900134815.1	5062721	64	2017-03-11	Mycobacteroides abscessus subsp. abscessus	GCF_000069185.1	99.93	Mycobacteroides abscessus subsp. abscessus
1339	GCF_900134825.1	4978645	64	2017-03-16	Mycobacteroides abscessus subsp. abscessus	GCF_000069185.1	99.02	Mycobacteroides abscessus subsp. abscessus
1340	GCF_900134835.1	5074950	64	2017-03-11	Mycobacteroides abscessus subsp. massiliense	GCF_000497265.2	98.92	Mycobacteroides abscessus subsp. massiliense
1341	GCF_900134845.1	5086684	64	2016-12-16	Mycobacteroides abscessus subsp. bolletii	GCF_003609715.1	99.23	Mycobacteroides abscessus subsp. bolletii
1342	GCF_900134855.1	5050407	64	2016-12-16	Mycobacteroides abscessus subsp. abscessus	GCF_000069185.1	99.99	Mycobacteroides abscessus subsp. abscessus
1343	GCF_900134865.1	5068460	64	2017-03-11	Mycobacteroides abscessus subsp. massiliense	GCF_000497265.2	98.75	Mycobacteroides abscessus subsp. massiliense
1344	GCF_900134875.1	5208202	64	2016-12-16	Mycobacteroides abscessus subsp. abscessus	GCF_000069185.1	99.18	Mycobacteroides abscessus subsp. abscessus
1345	GCF_900134885.1	5075138	64	2017-03-11	Mycobacteroides abscessus subsp. massiliense	GCF_000497265.2	98.97	Mycobacteroides abscessus subsp. massiliense
1346	GCF_900134895.1	5243133	64	2017-03-11	Mycobacteroides abscessus subsp. abscessus	GCF_000069185.1	99.36	Mycobacteroides abscessus subsp. abscessus
1347	GCF_900134905.1	5113150	64	2017-03-11	Mycobacteroides abscessus subsp. bolletii	GCF_003609715.1	99.03	Mycobacteroides abscessus subsp. bolletii
1348	GCF_900134915.1	4976593	64	2016-12-16	Mycobacteroides abscessus subsp. bolletii	GCF_003609715.1	99.09	Mycobacteroides abscessus subsp. bolletii
1349	GCF_900134925.1	4721722	64.5	2017-03-11	Mycobacteroides abscessus subsp. bolletii	GCF_003609715.1	99.18	Mycobacteroides abscessus subsp. bolletii
1350	GCF_900134935.1	5159102	64	2016-12-16	Mycobacteroides abscessus subsp. abscessus	GCF_000069185.1	99.97	Mycobacteroides abscessus subsp. abscessus
1351	GCF_900134945.1	5258698	64	2016-12-16	Mycobacteroides abscessus subsp. abscessus	GCF_000069185.1	99.98	Mycobacteroides abscessus subsp. abscessus
1352	GCF_900134955.1	4913619	64	2016-12-16	Mycobacteroides abscessus subsp. abscessus	GCF_000069185.1	99.98	Mycobacteroides abscessus subsp. abscessus
1353	GCF_900134975.1	4740264	64.5	2016-12-16	Mycobacteroides abscessus subsp. abscessus	GCF_000069185.1	99.36	Mycobacteroides abscessus subsp. abscessus
1354	GCF_900134985.1	5102653	64	2016-12-16	Mycobacteroides abscessus subsp. abscessus	GCF_000069185.1	99.13	Mycobacteroides abscessus subsp. abscessus
1355	GCF_900134995.1	5201508	64	2016-12-16	Mycobacteroides abscessus subsp. bolletii	GCF_003609715.1	99.22	Mycobacteroides abscessus subsp. bolletii
1356	GCF_900135005.1	4831295	64	2016-12-16	Mycobacteroides abscessus subsp. abscessus	GCF_000069185.1	99.13	Mycobacteroides abscessus subsp. abscessus
1357	GCF_900135015.1	5002487	64	2016-12-16	Mycobacteroides abscessus subsp. abscessus	GCF_000069185.1	99.39	Mycobacteroides abscessus subsp. abscessus
1358	GCF_900135025.1	5097306	64	2017-03-11	Mycobacteroides abscessus subsp. abscessus	GCF_000069185.1	99.97	Mycobacteroides abscessus subsp. abscessus
1359	GCF_900135035.1	5165259	64	2016-12-16	Mycobacteroides abscessus subsp. bolletii	GCF_003609715.1	99.27	Mycobacteroides abscessus subsp. bolletii
1360	GCF_900135045.1	5382457	64	2017-03-11	Mycobacteroides abscessus subsp. abscessus	GCF_000069185.1	99.94	Mycobacteroides abscessus subsp. abscessus
1361	GCF_900135055.1	5200714	64	2017-03-11	Mycobacteroides abscessus subsp. abscessus	GCF_000069185.1	99.97	Mycobacteroides abscessus subsp. abscessus
1362	GCF_900135065.1	5336330	64	2017-03-11	Mycobacteroides abscessus subsp. abscessus	GCF_000069185.1	99.97	Mycobacteroides abscessus subsp. abscessus
1363	GCF_900135075.1	5367133	64	2017-03-11	Mycobacteroides abscessus subsp. abscessus	GCF_000069185.1	99.93	Mycobacteroides abscessus subsp. abscessus
1364	GCF_900135085.1	5200456	64	2016-12-16	Mycobacteroides abscessus subsp. abscessus	GCF_000069185.1	99.97	Mycobacteroides abscessus subsp. abscessus
1365	GCF_900135095.1	5090110	64	2016-12-16	Mycobacteroides abscessus subsp. abscessus	GCF_000069185.1	99.93	Mycobacteroides abscessus subsp. abscessus
1366	GCF_900135105.1	5185465	64	2016-12-16	Mycobacteroides abscessus subsp. abscessus	GCF_000069185.1	99.45	Mycobacteroides abscessus subsp. abscessus
1367	GCF_900135115.1	5185711	64	2016-12-16	Mycobacteroides abscessus subsp. abscessus	GCF_000069185.1	99.28	Mycobacteroides abscessus subsp. abscessus
1368	GCF_900135125.1	5290272	64	2016-12-16	Mycobacteroides abscessus subsp. abscessus	GCF_000069185.1	99.28	Mycobacteroides abscessus subsp. abscessus
1369	GCF_900135135.1	5230912	64	2017-03-11	Mycobacteroides abscessus subsp. abscessus	GCF_000069185.1	99.39	Mycobacteroides abscessus subsp. abscessus
1370	GCF_900135145.1	5185330	64	2016-12-16	Mycobacteroides abscessus subsp. abscessus	GCF_000069185.1	99.36	Mycobacteroides abscessus subsp. abscessus
1371	GCF_900135155.1	5183694	64	2016-12-16	Mycobacteroides abscessus subsp. abscessus	GCF_000069185.1	99.23	Mycobacteroides abscessus subsp. abscessus
1372	GCF_900135165.1	5183713	64	2016-12-16	Mycobacteroides abscessus subsp. abscessus	GCF_000069185.1	99.32	Mycobacteroides abscessus subsp. abscessus
1373	GCF_900135175.1	5156845	64	2017-03-11	Mycobacteroides abscessus subsp. massiliense	GCF_000497265.2	98.61	Mycobacteroides abscessus subsp. massiliense
1374	GCF_900135185.1	5101828	64.5	2016-12-16	Mycobacteroides abscessus subsp. abscessus	GCF_000069185.1	99.32	Mycobacteroides abscessus subsp. abscessus
1375	GCF_900135195.1	5375651	64	2017-03-11	Mycobacteroides abscessus subsp. abscessus	GCF_000069185.1	99.32	Mycobacteroides abscessus subsp. abscessus
1376	GCF_900135205.1	5154712	64	2017-03-11	Mycobacteroides abscessus subsp. abscessus	GCF_000069185.1	99.39	Mycobacteroides abscessus subsp. abscessus
1377	GCF_900135215.1	5154654	64	2016-12-16	Mycobacteroides abscessus subsp. abscessus	GCF_000069185.1	99.42	Mycobacteroides abscessus subsp. abscessus
1378	GCF_900135225.1	5268676	64	2016-12-16	Mycobacteroides abscessus subsp. bolletii	GCF_003609715.1	99.03	Mycobacteroides abscessus subsp. bolletii
1379	GCF_900135235.1	5155059	64	2016-12-16	Mycobacteroides abscessus subsp. bolletii	GCF_003609715.1	99.18	Mycobacteroides abscessus subsp. bolletii
1380	GCF_900135245.1	5180373	64	2016-12-16	Mycobacteroides abscessus subsp. abscessus	GCF_000069185.1	99.39	Mycobacteroides abscessus subsp. abscessus
1381	GCF_900135255.1	5044907	64	2017-03-11	Mycobacteroides abscessus subsp. abscessus	GCF_000069185.1	99.36	Mycobacteroides abscessus subsp. abscessus
1382	GCF_900135265.1	4913012	64	2016-12-16	Mycobacteroides abscessus subsp. abscessus	GCF_000069185.1	99.36	Mycobacteroides abscessus subsp. abscessus
1383	GCF_900135275.1	5252266	64	2016-12-16	Mycobacteroides abscessus subsp. abscessus	GCF_000069185.1	99.33	Mycobacteroides abscessus subsp. abscessus
1384	GCF_900135295.1	4930214	64	2016-12-16	Mycobacteroides abscessus subsp. abscessus	GCF_000069185.1	99.39	Mycobacteroides abscessus subsp. abscessus
1385	GCF_900135305.1	5269220	64	2016-12-16	Mycobacteroides abscessus subsp. abscessus	GCF_000069185.1	99.32	Mycobacteroides abscessus subsp. abscessus
1386	GCF_900135315.1	5267283	64	2016-12-16	Mycobacteroides abscessus subsp. abscessus	GCF_000069185.1	99.32	Mycobacteroides abscessus subsp. abscessus
1387	GCF_900135325.1	5280418	64	2016-12-16	Mycobacteroides abscessus subsp. abscessus	GCF_000069185.1	99.92	Mycobacteroides abscessus subsp. abscessus
1388	GCF_900135335.1	5238859	64	2017-03-11	Mycobacteroides abscessus subsp. abscessus	GCF_000069185.1	99.92	Mycobacteroides abscessus subsp. abscessus
1389	GCF_900135345.1	5078452	64	2017-03-11	Mycobacteroides abscessus subsp. abscessus	GCF_000069185.1	99.92	Mycobacteroides abscessus subsp. abscessus
1390	GCF_900135355.1	5050732	64	2016-12-16	Mycobacteroides abscessus subsp. abscessus	GCF_000069185.1	99.92	Mycobacteroides abscessus subsp. abscessus
1391	GCF_900135365.1	5140474	64	2016-12-16	Mycobacteroides abscessus subsp. abscessus	GCF_000069185.1	99.9	Mycobacteroides abscessus subsp. abscessus
1392	GCF_900135375.1	5625351	64	2016-12-16	Mycobacteroides abscessus subsp. abscessus	GCF_000069185.1	99.92	Mycobacteroides abscessus subsp. abscessus
1393	GCF_900135385.1	5320788	64	2017-03-11	Mycobacteroides abscessus subsp. abscessus	GCF_000069185.1	99.91	Mycobacteroides abscessus subsp. abscessus
1394	GCF_900135395.1	5413117	64	2016-12-16	Mycobacteroides abscessus subsp. abscessus	GCF_000069185.1	99.92	Mycobacteroides abscessus subsp. abscessus
1395	GCF_900135415.1	5349091	64	2016-12-16	Mycobacteroides abscessus subsp. abscessus	GCF_000069185.1	99.88	Mycobacteroides abscessus subsp. abscessus
1396	GCF_900135425.1	5379799	64	2017-03-11	Mycobacteroides abscessus subsp. massiliense	GCF_000497265.2	99.88	Mycobacteroides abscessus subsp. massiliense
1397	GCF_900135435.1	5559423	64	2016-12-16	Mycobacteroides abscessus subsp. abscessus	GCF_000069185.1	99.18	Mycobacteroides abscessus subsp. abscessus
1398	GCF_900135445.1	5475507	64	2017-03-11	Mycobacteroides abscessus subsp. massiliense	GCF_000497265.2	99.88	Mycobacteroides abscessus subsp. massiliense
1399	GCF_900135455.1	5229304	64	2016-12-16	Mycobacteroides abscessus subsp. abscessus	GCF_000069185.1	99.92	Mycobacteroides abscessus subsp. abscessus
1400	GCF_900135465.1	5003309	64.5	2016-12-16	Mycobacteroides abscessus subsp. abscessus	GCF_000069185.1	99.94	Mycobacteroides abscessus subsp. abscessus
1401	GCF_900135475.1	5275952	64	2016-12-16	Mycobacteroides abscessus subsp. abscessus	GCF_000069185.1	99.9	Mycobacteroides abscessus subsp. abscessus
1402	GCF_900135485.1	5137752	64	2016-12-16	Mycobacteroides abscessus subsp. abscessus	GCF_000069185.1	99.88	Mycobacteroides abscessus subsp. abscessus
1403	GCF_900135495.1	5187799	64	2016-12-16	Mycobacteroides abscessus subsp. abscessus	GCF_000069185.1	99.9	Mycobacteroides abscessus subsp. abscessus
1404	GCF_900135505.1	5158663	64	2016-12-16	Mycobacteroides abscessus subsp. abscessus	GCF_000069185.1	99.88	Mycobacteroides abscessus subsp. abscessus
1405	GCF_900135515.1	5279159	64	2016-12-16	Mycobacteroides abscessus subsp. abscessus	GCF_000069185.1	99.88	Mycobacteroides abscessus subsp. abscessus
1406	GCF_900135525.1	5304334	64	2016-12-16	Mycobacteroides abscessus subsp. abscessus	GCF_000069185.1	99.97	Mycobacteroides abscessus subsp. abscessus
1407	GCF_900135535.1	5360374	64	2016-12-16	Mycobacteroides abscessus subsp. abscessus	GCF_000069185.1	99.9	Mycobacteroides abscessus subsp. abscessus
1408	GCF_900135545.1	5348575	64	2017-03-11	Mycobacteroides abscessus subsp. abscessus	GCF_000069185.1	99.32	Mycobacteroides abscessus subsp. abscessus
1409	GCF_900135555.1	5185243	64	2016-12-16	Mycobacteroides abscessus subsp. abscessus	GCF_000069185.1	99.92	Mycobacteroides abscessus subsp. abscessus
1410	GCF_900135565.1	5284589	64	2016-12-16	Mycobacteroides abscessus subsp. abscessus	GCF_000069185.1	99.36	Mycobacteroides abscessus subsp. abscessus
1411	GCF_900135575.1	5180352	64	2016-12-16	Mycobacteroides abscessus subsp. abscessus	GCF_000069185.1	99.39	Mycobacteroides abscessus subsp. abscessus
1412	GCF_900135585.1	5187012	64	2016-12-16	Mycobacteroides abscessus subsp. abscessus	GCF_000069185.1	99.36	Mycobacteroides abscessus subsp. abscessus
1413	GCF_900135595.1	5197112	64	2016-12-16	Mycobacteroides abscessus subsp. abscessus	GCF_000069185.1	99.39	Mycobacteroides abscessus subsp. abscessus
1414	GCF_900135605.1	4778482	64	2017-03-11	Mycobacteroides abscessus subsp. abscessus	GCF_000069185.1	99.36	Mycobacteroides abscessus subsp. abscessus
1415	GCF_900135615.1	4779810	64	2016-12-16	Mycobacteroides abscessus subsp. abscessus	GCF_000069185.1	99.91	Mycobacteroides abscessus subsp. abscessus
1416	GCF_900135625.1	5181142	64	2016-12-16	Mycobacteroides abscessus subsp. abscessus	GCF_000069185.1	99.39	Mycobacteroides abscessus subsp. abscessus
1417	GCF_900135635.1	5121862	64	2017-03-11	Mycobacteroides abscessus subsp. abscessus	GCF_000069185.1	99.36	Mycobacteroides abscessus subsp. abscessus
1418	GCF_900135645.1	5100612	64.5	2016-12-16	Mycobacteroides abscessus subsp. abscessus	GCF_000069185.1	99.36	Mycobacteroides abscessus subsp. abscessus
1419	GCF_900135655.1	5155451	64	2016-12-16	Mycobacteroides abscessus subsp. abscessus	GCF_000069185.1	99.39	Mycobacteroides abscessus subsp. abscessus
1420	GCF_900135665.1	4868759	64	2017-03-16	Mycobacteroides abscessus subsp. abscessus	GCF_000069185.1	99.39	Mycobacteroides abscessus subsp. abscessus
1421	GCF_900135675.1	5268636	64	2017-03-11	Mycobacteroides abscessus subsp. abscessus	GCF_000069185.1	99.22	Mycobacteroides abscessus subsp. abscessus
1422	GCF_900135685.1	5238842	64	2017-03-11	Mycobacteroides abscessus subsp. abscessus	GCF_000069185.1	99.32	Mycobacteroides abscessus subsp. abscessus
1423	GCF_900135695.1	5237719	64	2017-03-11	Mycobacteroides abscessus subsp. massiliense	GCF_000497265.2	98.86	Mycobacteroides abscessus subsp. massiliense
1424	GCF_900135705.1	5180160	64	2016-12-16	Mycobacteroides abscessus subsp. abscessus	GCF_000069185.1	99.5	Mycobacteroides abscessus subsp. abscessus
1425	GCF_900135725.1	5379948	64	2016-12-16	Mycobacteroides abscessus subsp. abscessus	GCF_000069185.1	99.5	Mycobacteroides abscessus subsp. abscessus
1426	GCF_900135735.1	5483662	64	2017-03-11	Mycobacteroides abscessus subsp. massiliense	GCF_000497265.2	98.92	Mycobacteroides abscessus subsp. massiliense
1427	GCF_900135745.1	5559601	64	2017-03-11	Mycobacteroides abscessus subsp. massiliense	GCF_000497265.2	98.92	Mycobacteroides abscessus subsp. massiliense
1428	GCF_900135755.1	5476892	64	2017-03-11	Mycobacteroides abscessus subsp. massiliense	GCF_000497265.2	98.9	Mycobacteroides abscessus subsp. massiliense
1429	GCF_900135765.1	5679915	64	2016-12-16	Mycobacteroides abscessus subsp. abscessus	GCF_000069185.1	99.45	Mycobacteroides abscessus subsp. abscessus
1430	GCF_900135775.1	5130270	64	2016-12-16	Mycobacteroides abscessus subsp. abscessus	GCF_000069185.1	99.98	Mycobacteroides abscessus subsp. abscessus
1431	GCF_900135785.1	5524727	64	2016-12-16	Mycobacteroides abscessus subsp. abscessus	GCF_000069185.1	99.32	Mycobacteroides abscessus subsp. abscessus
1432	GCF_900135795.1	4868052	64	2017-03-11	Mycobacteroides abscessus subsp. abscessus	GCF_000069185.1	99.32	Mycobacteroides abscessus subsp. abscessus
1433	GCF_900135805.1	4972849	64	2017-03-11	Mycobacteroides abscessus subsp. abscessus	GCF_000069185.1	100	Mycobacteroides abscessus subsp. abscessus
1434	GCF_900135815.1	5086038	64	2016-12-16	Mycobacteroides abscessus subsp. abscessus	GCF_000069185.1	99.98	Mycobacteroides abscessus subsp. abscessus
1435	GCF_900135825.1	5211219	64	2017-03-11	Mycobacteroides abscessus subsp. abscessus	GCF_000069185.1	99.92	Mycobacteroides abscessus subsp. abscessus
1436	GCF_900135835.1	5044300	64	2017-03-11	Mycobacteroides abscessus subsp. massiliense	GCF_000497265.2	98.61	Mycobacteroides abscessus subsp. massiliense
1437	GCF_900135845.1	4836479	64	2016-12-16	Mycobacteroides abscessus subsp. abscessus	GCF_000069185.1	99.08	Mycobacteroides abscessus subsp. abscessus
1438	GCF_900135855.1	4779328	64	2017-03-11	Mycobacteroides abscessus subsp. abscessus	GCF_000069185.1	99.93	Mycobacteroides abscessus subsp. abscessus
1439	GCF_900135875.1	5252795	64	2017-03-11	Mycobacteroides abscessus subsp. massiliense	GCF_000497265.2	98.9	Mycobacteroides abscessus subsp. massiliense
1440	GCF_900135885.1	5021144	64	2017-03-11	Mycobacteroides abscessus subsp. bolletii	GCF_003609715.1	99.23	Mycobacteroides abscessus subsp. bolletii
1441	GCF_900135895.1	5393143	64	2017-03-11	Mycobacteroides abscessus subsp. bolletii	GCF_003609715.1	99.28	Mycobacteroides abscessus subsp. bolletii
1442	GCF_900135905.1	4980481	64	2017-03-11	Mycobacteroides abscessus subsp. massiliense	GCF_000497265.2	98.74	Mycobacteroides abscessus subsp. massiliense
1443	GCF_900135915.1	5401124	64	2017-03-11	Mycobacteroides abscessus subsp. massiliense	GCF_000497265.2	98.74	Mycobacteroides abscessus subsp. massiliense
1444	GCF_900135925.1	5251515	64	2016-12-16	Mycobacteroides abscessus subsp. abscessus	GCF_000069185.1	99.36	Mycobacteroides abscessus subsp. abscessus
1445	GCF_900135935.1	4640916	64.5	2016-12-16	Mycobacteroides abscessus subsp. abscessus	GCF_000069185.1	99.13	Mycobacteroides abscessus subsp. abscessus
1446	GCF_900135945.1	4971908	64	2017-03-11	Mycobacteroides abscessus subsp. abscessus	GCF_000069185.1	99.92	Mycobacteroides abscessus subsp. abscessus
1447	GCF_900135955.1	4703802	64.5	2017-03-11	Mycobacteroides abscessus subsp. massiliense	GCF_000497265.2	98.6	Mycobacteroides abscessus subsp. massiliense
1448	GCF_900135965.1	4806159	64	2017-03-11	Mycobacteroides abscessus subsp. massiliense	GCF_000497265.2	98.53	Mycobacteroides abscessus subsp. massiliense
1449	GCF_900135975.1	4740614	64.5	2017-03-11	Mycobacteroides abscessus subsp. abscessus	GCF_000069185.1	99.36	Mycobacteroides abscessus subsp. abscessus
1450	GCF_900135985.1	4904725	64.5	2017-03-11	Mycobacteroides abscessus subsp. massiliense	GCF_000497265.2	98.9	Mycobacteroides abscessus subsp. massiliense
1451	GCF_900135995.1	5009681	64	2016-12-16	Mycobacteroides abscessus subsp. bolletii	GCF_003609715.1	99.18	Mycobacteroides abscessus subsp. bolletii
1452	GCF_900136005.1	5414347	64	2017-03-11	Mycobacteroides abscessus subsp. massiliense	GCF_000497265.2	98.73	Mycobacteroides abscessus subsp. massiliense
1453	GCF_900136015.1	5417559	64	2016-12-16	Mycobacteroides abscessus subsp. abscessus	GCF_000069185.1	99.42	Mycobacteroides abscessus subsp. abscessus
1454	GCF_900136025.1	5391350	64	2017-03-11	Mycobacteroides abscessus subsp. massiliense	GCF_000497265.2	98.61	Mycobacteroides abscessus subsp. massiliense
1455	GCF_900136035.1	4852493	64.5	2016-12-16	Mycobacteroides abscessus subsp. abscessus	GCF_000069185.1	99.39	Mycobacteroides abscessus subsp. abscessus
1456	GCF_900136045.1	5172759	64	2016-12-16	Mycobacteroides abscessus subsp. abscessus	GCF_000069185.1	99.36	Mycobacteroides abscessus subsp. abscessus
1457	GCF_900136055.1	5094861	64	2017-03-11	Mycobacteroides abscessus subsp. abscessus	GCF_000069185.1	99.92	Mycobacteroides abscessus subsp. abscessus
1458	GCF_900136065.1	5188044	64	2017-03-11	Mycobacteroides abscessus subsp. abscessus	GCF_000069185.1	99.92	Mycobacteroides abscessus subsp. abscessus
1459	GCF_900136075.1	5186450	64	2017-03-11	Mycobacteroides abscessus subsp. abscessus	GCF_000069185.1	99.93	Mycobacteroides abscessus subsp. abscessus
1460	GCF_900136085.1	5189108	64	2017-03-11	Mycobacteroides abscessus subsp. abscessus	GCF_000069185.1	99.91	Mycobacteroides abscessus subsp. abscessus
1461	GCF_900136095.1	5185449	64	2017-03-11	Mycobacteroides abscessus subsp. abscessus	GCF_000069185.1	99.97	Mycobacteroides abscessus subsp. abscessus
1462	GCF_900136105.1	5187466	64	2016-12-16	Mycobacteroides abscessus subsp. abscessus	GCF_000069185.1	100	Mycobacteroides abscessus subsp. abscessus
1463	GCF_900136115.1	5187715	64	2016-12-16	Mycobacteroides abscessus subsp. abscessus	GCF_000069185.1	99.87	Mycobacteroides abscessus subsp. abscessus
1464	GCF_900136125.1	5158828	64	2017-03-11	Mycobacteroides abscessus subsp. massiliense	GCF_000497265.2	99.92	Mycobacteroides abscessus subsp. massiliense
1465	GCF_900136135.1	5184754	64	2016-12-16	Mycobacteroides abscessus subsp. abscessus	GCF_000069185.1	99.32	Mycobacteroides abscessus subsp. abscessus
1466	GCF_900136145.1	5190175	64	2016-12-16	Mycobacteroides abscessus subsp. abscessus	GCF_000069185.1	99.92	Mycobacteroides abscessus subsp. abscessus
1467	GCF_900136155.1	5396162	64	2016-12-16	Mycobacteroides abscessus subsp. abscessus	GCF_000069185.1	99.88	Mycobacteroides abscessus subsp. abscessus
1468	GCF_900136175.1	5184219	64	2017-03-11	Mycobacteroides abscessus subsp. massiliense	GCF_000497265.2	98.75	Mycobacteroides abscessus subsp. massiliense
1469	GCF_900136185.1	5181187	64	2016-12-16	Mycobacteroides abscessus subsp. abscessus	GCF_000069185.1	99.88	Mycobacteroides abscessus subsp. abscessus
1470	GCF_900136195.1	5161324	64	2017-03-11	Mycobacteroides abscessus subsp. massiliense	GCF_000497265.2	98.53	Mycobacteroides abscessus subsp. massiliense
1471	GCF_900136205.1	5157806	64	2017-03-11	Mycobacteroides abscessus subsp. bolletii	GCF_003609715.1	99.14	Mycobacteroides abscessus subsp. bolletii
1472	GCF_900136215.1	5181892	64	2017-03-11	Mycobacteroides abscessus subsp. abscessus	GCF_000069185.1	99.39	Mycobacteroides abscessus subsp. abscessus
1473	GCF_900136225.1	5180536	64	2017-03-11	Mycobacteroides abscessus subsp. massiliense	GCF_000497265.2	98.73	Mycobacteroides abscessus subsp. massiliense
1474	GCF_900136235.1	5252239	64	2017-03-11	Mycobacteroides abscessus subsp. bolletii	GCF_003609715.1	99.14	Mycobacteroides abscessus subsp. bolletii
1475	GCF_900136245.1	5216705	64	2016-12-16	Mycobacteroides abscessus subsp. abscessus	GCF_000069185.1	99.88	Mycobacteroides abscessus subsp. abscessus
1476	GCF_900136255.1	5046469	64	2016-12-16	Mycobacteroides abscessus subsp. abscessus	GCF_000069185.1	99.18	Mycobacteroides abscessus subsp. abscessus
1477	GCF_900136265.1	5047662	64	2016-12-16	Mycobacteroides abscessus subsp. abscessus	GCF_000069185.1	99.28	Mycobacteroides abscessus subsp. abscessus
1478	GCF_900136275.1	5157922	64	2017-03-11	Mycobacteroides abscessus subsp. massiliense	GCF_000497265.2	98.53	Mycobacteroides abscessus subsp. massiliense
1479	GCF_900136285.1	5045093	64	2016-12-16	Mycobacteroides abscessus subsp. abscessus	GCF_000069185.1	100	Mycobacteroides abscessus subsp. abscessus
1480	GCF_900136295.1	5203594	64	2017-03-11	Mycobacteroides abscessus subsp. massiliense	GCF_000497265.2	98.92	Mycobacteroides abscessus subsp. massiliense
1481	GCF_900136305.1	5047843	64	2017-03-11	Mycobacteroides abscessus subsp. abscessus	GCF_000069185.1	99.36	Mycobacteroides abscessus subsp. abscessus
1482	GCF_900136315.1	5184794	64	2017-03-11	Mycobacteroides abscessus subsp. massiliense	GCF_000497265.2	99.92	Mycobacteroides abscessus subsp. massiliense
1483	GCF_900136325.1	5173207	64	2017-03-11	Mycobacteroides abscessus subsp. massiliense	GCF_000497265.2	98.58	Mycobacteroides abscessus subsp. massiliense
1484	GCF_900136345.1	5161008	64	2017-03-11	Mycobacteroides abscessus subsp. massiliense	GCF_000497265.2	98.74	Mycobacteroides abscessus subsp. massiliense
1485	GCF_900136355.1	5380041	64	2016-12-16	Mycobacteroides abscessus subsp. abscessus	GCF_000069185.1	99.88	Mycobacteroides abscessus subsp. abscessus
1486	GCF_900136365.1	4969908	64.5	2016-12-16	Mycobacteroides abscessus subsp. abscessus	GCF_000069185.1	99.45	Mycobacteroides abscessus subsp. abscessus
1487	GCF_900136375.1	5559083	64	2017-03-11	Mycobacteroides abscessus subsp. massiliense	GCF_000497265.2	98.92	Mycobacteroides abscessus subsp. massiliense
1488	GCF_900136385.1	5558895	64	2016-12-16	Mycobacteroides abscessus subsp. abscessus	GCF_000069185.1	99.23	Mycobacteroides abscessus subsp. abscessus
1489	GCF_900136395.1	5558806	64	2017-03-11	Mycobacteroides abscessus subsp. massiliense	GCF_000497265.2	98.73	Mycobacteroides abscessus subsp. massiliense
1490	GCF_900136405.1	4888855	64	2017-03-11	Mycobacteroides abscessus subsp. massiliense	GCF_000497265.2	98.92	Mycobacteroides abscessus subsp. massiliense
1491	GCF_900136415.1	5140110	64	2016-12-16	Mycobacteroides abscessus subsp. abscessus	GCF_000069185.1	99.95	Mycobacteroides abscessus subsp. abscessus
1492	GCF_900136425.1	5227256	64	2017-03-11	Mycobacteroides abscessus subsp. massiliense	GCF_000497265.2	98.92	Mycobacteroides abscessus subsp. massiliense
1493	GCF_900136435.1	5124848	64	2016-12-16	Mycobacteroides abscessus subsp. abscessus	GCF_000069185.1	99.59	Mycobacteroides abscessus subsp. abscessus
1494	GCF_900136445.1	5347581	64	2017-03-11	Mycobacteroides abscessus subsp. abscessus	GCF_000069185.1	99.9	Mycobacteroides abscessus subsp. abscessus
1495	GCF_900136455.1	4968153	64.5	2017-03-11	Mycobacteroides abscessus subsp. massiliense	GCF_000497265.2	99.88	Mycobacteroides abscessus subsp. massiliense
1496	GCF_900136465.1	4968489	64.5	2017-03-11	Mycobacteroides abscessus subsp. massiliense	GCF_000497265.2	98.97	Mycobacteroides abscessus subsp. massiliense
1497	GCF_900136475.1	5309256	64	2016-12-16	Mycobacteroides abscessus subsp. abscessus	GCF_000069185.1	99.36	Mycobacteroides abscessus subsp. abscessus
1498	GCF_900136485.1	5476098	64	2016-12-16	Mycobacteroides abscessus subsp. abscessus	GCF_000069185.1	99.45	Mycobacteroides abscessus subsp. abscessus
1499	GCF_900136495.1	5309425	64	2017-03-11	Mycobacteroides abscessus subsp. massiliense	GCF_000497265.2	98.86	Mycobacteroides abscessus subsp. massiliense
1500	GCF_900136505.1	5368817	64.5	2016-12-16	Mycobacteroides abscessus subsp. abscessus	GCF_000069185.1	99.98	Mycobacteroides abscessus subsp. abscessus
1501	GCF_900136515.1	5349347	64	2017-03-11	Mycobacteroides abscessus subsp. abscessus	GCF_000069185.1	99.36	Mycobacteroides abscessus subsp. abscessus
1502	GCF_900136525.1	4920194	64	2017-03-11	Mycobacteroides abscessus subsp. massiliense	GCF_000497265.2	98.97	Mycobacteroides abscessus subsp. massiliense
1503	GCF_900136535.1	4762158	64	2016-12-16	Mycobacteroides abscessus subsp. abscessus	GCF_000069185.1	99.97	Mycobacteroides abscessus subsp. abscessus
1504	GCF_900136545.1	5378637	64	2016-12-16	Mycobacteroides abscessus subsp. abscessus	GCF_000069185.1	99.32	Mycobacteroides abscessus subsp. abscessus
1505	GCF_900136555.1	5295768	64	2016-12-16	Mycobacteroides abscessus subsp. abscessus	GCF_000069185.1	99.36	Mycobacteroides abscessus subsp. abscessus
1506	GCF_900136565.1	5202025	64	2016-12-16	Mycobacteroides abscessus subsp. abscessus	GCF_000069185.1	99.32	Mycobacteroides abscessus subsp. abscessus
1507	GCF_900136575.1	5051653	64	2016-12-16	Mycobacteroides abscessus subsp. abscessus	GCF_000069185.1	99.32	Mycobacteroides abscessus subsp. abscessus
1508	GCF_900136585.1	4981521	64	2017-03-11	Mycobacteroides abscessus subsp. abscessus	GCF_000069185.1	99.98	Mycobacteroides abscessus subsp. abscessus
1509	GCF_900136595.1	5243570	64	2017-03-11	Mycobacteroides abscessus subsp. abscessus	GCF_000069185.1	99.28	Mycobacteroides abscessus subsp. abscessus
1510	GCF_900136605.1	4868180	64	2017-03-11	Mycobacteroides abscessus subsp. abscessus	GCF_000069185.1	99.23	Mycobacteroides abscessus subsp. abscessus
1511	GCF_900136615.1	5178149	64	2017-03-11	Mycobacteroides abscessus subsp. abscessus	GCF_000069185.1	99.28	Mycobacteroides abscessus subsp. abscessus
1512	GCF_900136625.1	5743467	64	2016-12-16	Mycobacteroides abscessus subsp. abscessus	GCF_000069185.1	98.92	Mycobacteroides abscessus subsp. abscessus
1513	GCF_900136635.1	5608398	64	2017-03-11	Mycobacteroides abscessus subsp. massiliense	GCF_000497265.2	99.5	Mycobacteroides abscessus subsp. massiliense
1514	GCF_900136645.1	4971404	64.5	2016-12-16	Mycobacteroides abscessus subsp. abscessus	GCF_000069185.1	99.39	Mycobacteroides abscessus subsp. abscessus
1515	GCF_900136655.1	5278529	64	2017-03-11	Mycobacteroides abscessus subsp. bolletii	GCF_003609715.1	98.9	Mycobacteroides abscessus subsp. bolletii
1516	GCF_900136665.1	5167661	64	2016-12-16	Mycobacteroides abscessus subsp. abscessus	GCF_000069185.1	99.13	Mycobacteroides abscessus subsp. abscessus
1517	GCF_900136675.1	5112385	64	2016-12-16	Mycobacteroides abscessus subsp. abscessus	GCF_000069185.1	99.32	Mycobacteroides abscessus subsp. abscessus
1518	GCF_900136685.1	5127625	64	2017-03-11	Mycobacteroides abscessus subsp. abscessus	GCF_000069185.1	99.32	Mycobacteroides abscessus subsp. abscessus
1519	GCF_900136695.1	5114512	64	2016-12-16	Mycobacteroides abscessus subsp. abscessus	GCF_000069185.1	99.97	Mycobacteroides abscessus subsp. abscessus
1520	GCF_900136705.1	5085414	64	2016-12-16	Mycobacteroides abscessus subsp. abscessus	GCF_000069185.1	99.02	Mycobacteroides abscessus subsp. abscessus
1521	GCF_900136715.1	5129479	64	2017-03-11	Mycobacteroides abscessus subsp. massiliense	GCF_000497265.2	98.97	Mycobacteroides abscessus subsp. massiliense
1522	GCF_900136725.1	4980720	64.5	2017-03-11	Mycobacteroides abscessus subsp. massiliense	GCF_000497265.2	98.97	Mycobacteroides abscessus subsp. massiliense
1523	GCF_900136745.1	5045909	64	2016-12-16	Mycobacteroides abscessus subsp. abscessus	GCF_000069185.1	99.36	Mycobacteroides abscessus subsp. abscessus
1524	GCF_900136755.1	5047396	64	2017-03-11	Mycobacteroides abscessus subsp. massiliense	GCF_000497265.2	98.97	Mycobacteroides abscessus subsp. massiliense
1525	GCF_900136765.1	4838410	64	2016-12-16	Mycobacteroides abscessus subsp. abscessus	GCF_000069185.1	99.99	Mycobacteroides abscessus subsp. abscessus
1526	GCF_900136775.1	5126081	64	2017-03-11	Mycobacteroides abscessus subsp. abscessus	GCF_000069185.1	99.36	Mycobacteroides abscessus subsp. abscessus
1527	GCF_900136785.1	5293376	64	2017-03-11	Mycobacteroides abscessus subsp. massiliense	GCF_000497265.2	99.03	Mycobacteroides abscessus subsp. massiliense	M. abscessus subsp. massiliense with a complete erm(41) gene
1528	GCF_900136795.1	4824744	64	2016-12-16	Mycobacteroides abscessus subsp. abscessus	GCF_000069185.1	99.31	Mycobacteroides abscessus subsp. abscessus
1529	GCF_900136805.1	5114620	64	2016-12-16	Mycobacteroides abscessus subsp. abscessus	GCF_000069185.1	99.14	Mycobacteroides abscessus subsp. abscessus
1530	GCF_900136815.1	5187849	64	2017-03-11	Mycobacteroides abscessus subsp. abscessus	GCF_000069185.1	99.35	Mycobacteroides abscessus subsp. abscessus
1531	GCF_900136825.1	5143223	64	2017-03-11	Mycobacteroides abscessus subsp. massiliense	GCF_000497265.2	99.03	Mycobacteroides abscessus subsp. massiliense	M. abscessus subsp. massiliense with a complete erm(41) gene
1532	GCF_900136835.1	5376043	64	2017-03-11	Mycobacteroides abscessus subsp. abscessus	GCF_000069185.1	99.18	Mycobacteroides abscessus subsp. abscessus
1533	GCF_900136845.1	4892177	64.5	2016-12-16	Mycobacteroides abscessus subsp. abscessus	GCF_000069185.1	99.28	Mycobacteroides abscessus subsp. abscessus
1534	GCF_900136855.1	4758474	64.5	2016-12-16	Mycobacteroides abscessus subsp. abscessus	GCF_000069185.1	99.28	Mycobacteroides abscessus subsp. abscessus
1535	GCF_900136865.1	4839738	64	2016-12-16	Mycobacteroides abscessus subsp. abscessus	GCF_000069185.1	99.84	Mycobacteroides abscessus subsp. abscessus
1536	GCF_900136885.1	4774187	64	2016-12-16	Mycobacteroides abscessus subsp. abscessus	GCF_000069185.1	99.32	Mycobacteroides abscessus subsp. abscessus
1537	GCF_900136895.1	4960913	64.5	2016-12-16	Mycobacteroides abscessus subsp. abscessus	GCF_000069185.1	99.27	Mycobacteroides abscessus subsp. abscessus
1538	GCF_900136905.1	5001662	64.5	2016-12-16	Mycobacteroides abscessus subsp. abscessus	GCF_000069185.1	99.42	Mycobacteroides abscessus subsp. abscessus
1539	GCF_900136915.1	4936714	64.5	2016-12-16	Mycobacteroides abscessus subsp. abscessus	GCF_000069185.1	99.97	Mycobacteroides abscessus subsp. abscessus
1540	GCF_900136925.1	4990628	64	2017-03-11	Mycobacteroides abscessus subsp. abscessus	GCF_000069185.1	100	Mycobacteroides abscessus subsp. abscessus
1541	GCF_900136935.1	4845292	64.5	2016-12-16	Mycobacteroides abscessus subsp. abscessus	GCF_000069185.1	99.97	Mycobacteroides abscessus subsp. abscessus
1542	GCF_900136945.1	4863208	64.5	2016-12-16	Mycobacteroides abscessus subsp. abscessus	GCF_000069185.1	99.39	Mycobacteroides abscessus subsp. abscessus
1543	GCF_900136955.1	4843483	64.5	2017-03-11	Mycobacteroides abscessus subsp. abscessus	GCF_000069185.1	99.36	Mycobacteroides abscessus subsp. abscessus
1544	GCF_900136965.1	4822832	64.5	2017-03-11	Mycobacteroides abscessus subsp. massiliense	GCF_000497265.2	98.92	Mycobacteroides abscessus subsp. massiliense
1545	GCF_900136975.1	4822321	64	2016-12-16	Mycobacteroides abscessus subsp. abscessus	GCF_000069185.1	99.42	Mycobacteroides abscessus subsp. abscessus
1546	GCF_900136985.1	5102713	64	2017-03-11	Mycobacteroides abscessus subsp. abscessus	GCF_000069185.1	99.45	Mycobacteroides abscessus subsp. abscessus
1547	GCF_900136995.1	4906672	64.5	2017-03-11	Mycobacteroides abscessus subsp. abscessus	GCF_000069185.1	99.45	Mycobacteroides abscessus subsp. abscessus
1548	GCF_900137005.1	5100540	64	2016-12-16	Mycobacteroides abscessus subsp. abscessus	GCF_000069185.1	99.9	Mycobacteroides abscessus subsp. abscessus
1549	GCF_900137015.1	5079313	64	2017-03-11	Mycobacteroides abscessus subsp. abscessus	GCF_000069185.1	99.28	Mycobacteroides abscessus subsp. abscessus
1550	GCF_900137025.1	4864284	64	2017-03-11	Mycobacteroides abscessus subsp. massiliense	GCF_000497265.2	98.9	Mycobacteroides abscessus subsp. massiliense
1551	GCF_900137035.1	4842208	64	2017-03-11	Mycobacteroides abscessus subsp. abscessus	GCF_000069185.1	99.28	Mycobacteroides abscessus subsp. abscessus
1552	GCF_900137045.1	5186935	64	2016-12-16	Mycobacteroides abscessus subsp. abscessus	GCF_000069185.1	99.32	Mycobacteroides abscessus subsp. abscessus
1553	GCF_900137055.1	5130370	64	2016-12-16	Mycobacteroides abscessus subsp. abscessus	GCF_000069185.1	99.32	Mycobacteroides abscessus subsp. abscessus
1554	GCF_900137065.1	5268199	64	2017-03-11	Mycobacteroides abscessus subsp. abscessus	GCF_000069185.1	99.32	Mycobacteroides abscessus subsp. abscessus
1555	GCF_900137075.1	4786445	64	2017-03-11	Mycobacteroides abscessus subsp. abscessus	GCF_000069185.1	99.36	Mycobacteroides abscessus subsp. abscessus
1556	GCF_900137085.1	5050137	64	2017-03-11	Mycobacteroides abscessus subsp. abscessus	GCF_000069185.1	99.09	Mycobacteroides abscessus subsp. abscessus
1557	GCF_900137095.1	5452815	64	2017-03-11	Mycobacteroides abscessus subsp. massiliense	GCF_000497265.2	98.97	Mycobacteroides abscessus subsp. massiliense
1558	GCF_900137105.1	5185215	64	2017-03-11	Mycobacteroides abscessus subsp. massiliense	GCF_000497265.2	98.86	Mycobacteroides abscessus subsp. massiliense
1559	GCF_900137115.1	5369629	64	2017-03-11	Mycobacteroides abscessus subsp. abscessus	GCF_000069185.1	100	Mycobacteroides abscessus subsp. abscessus
1560	GCF_900137125.1	5246783	64	2016-12-16	Mycobacteroides abscessus subsp. abscessus	GCF_000069185.1	99.95	Mycobacteroides abscessus subsp. abscessus
1561	GCF_900137135.1	5407920	64	2017-03-11	Mycobacteroides abscessus subsp. bolletii	GCF_003609715.1	99.23	Mycobacteroides abscessus subsp. bolletii
1562	GCF_900137145.1	5152736	64	2016-12-16	Mycobacteroides abscessus subsp. abscessus	GCF_000069185.1	99.28	Mycobacteroides abscessus subsp. abscessus
1563	GCF_900137155.1	5195527	64	2017-03-11	Mycobacteroides abscessus subsp. abscessus	GCF_000069185.1	99.28	Mycobacteroides abscessus subsp. abscessus
1564	GCF_900137165.1	4984749	64	2017-03-11	Mycobacteroides abscessus subsp. abscessus	GCF_000069185.1	99.28	Mycobacteroides abscessus subsp. abscessus
1565	GCF_900137175.1	4783343	64.5	2017-03-11	Mycobacteroides abscessus subsp. abscessus	GCF_000069185.1	99.23	Mycobacteroides abscessus subsp. abscessus
1566	GCF_900137185.1	5433833	64	2017-03-11	Mycobacteroides abscessus subsp. massiliense	GCF_000497265.2	98.74	Mycobacteroides abscessus subsp. massiliense
1567	GCF_900137195.1	5096419	64	2017-03-11	Mycobacteroides abscessus subsp. bolletii	GCF_003609715.1	99.18	Mycobacteroides abscessus subsp. bolletii
1568	GCF_900137205.1	5287061	64	2016-12-16	Mycobacteroides abscessus subsp. abscessus	GCF_000069185.1	99.97	Mycobacteroides abscessus subsp. abscessus
1569	GCF_900137215.1	4839494	64	2017-03-11	Mycobacteroides abscessus subsp. abscessus	GCF_000069185.1	99.92	Mycobacteroides abscessus subsp. abscessus
1570	GCF_900137225.1	4839494	64	2017-03-11	Mycobacteroides abscessus subsp. abscessus	GCF_000069185.1	99.23	Mycobacteroides abscessus subsp. abscessus
1571	GCF_900137235.1	4841074	64	2016-12-16	Mycobacteroides abscessus subsp. abscessus	GCF_000069185.1	99.9	Mycobacteroides abscessus subsp. abscessus
1572	GCF_900137245.1	4729728	64.5	2017-03-11	Mycobacteroides abscessus subsp. massiliense	GCF_000497265.2	98.73	Mycobacteroides abscessus subsp. massiliense
1573	GCF_900137255.1	4905374	64.5	2016-12-16	Mycobacteroides abscessus subsp. abscessus	GCF_000069185.1	99.32	Mycobacteroides abscessus subsp. abscessus
1574	GCF_900137265.1	5050413	64	2016-12-16	Mycobacteroides abscessus subsp. abscessus	GCF_000069185.1	99.39	Mycobacteroides abscessus subsp. abscessus
1575	GCF_900137275.1	5464743	64	2016-12-16	Mycobacteroides abscessus subsp. abscessus	GCF_000069185.1	99.88	Mycobacteroides abscessus subsp. abscessus
1576	GCF_900137285.1	5136377	64	2017-03-11	Mycobacteroides abscessus subsp. abscessus	GCF_000069185.1	99.97	Mycobacteroides abscessus subsp. abscessus
1577	GCF_900137295.1	4862293	64	2017-03-11	Mycobacteroides abscessus subsp. massiliense	GCF_000497265.2	98.58	Mycobacteroides abscessus subsp. massiliense
1578	GCF_900137305.1	4849390	64	2017-03-11	Mycobacteroides abscessus subsp. abscessus	GCF_000069185.1	99.9	Mycobacteroides abscessus subsp. abscessus
1579	GCF_900137315.1	5045137	64	2017-03-11	Mycobacteroides abscessus subsp. abscessus	GCF_000069185.1	99.28	Mycobacteroides abscessus subsp. abscessus
1580	GCF_900137325.1	5047428	64	2017-03-11	Mycobacteroides abscessus subsp. abscessus	GCF_000069185.1	99.23	Mycobacteroides abscessus subsp. abscessus
1581	GCF_900137335.1	5049460	64	2017-03-11	Mycobacteroides abscessus subsp. massiliense	GCF_000497265.2	98.96	Mycobacteroides abscessus subsp. massiliense
1582	GCF_900137345.1	5048377	64	2017-03-11	Mycobacteroides abscessus subsp. abscessus	GCF_000069185.1	100	Mycobacteroides abscessus subsp. abscessus
1583	GCF_900137355.1	5047862	64	2016-12-16	Mycobacteroides abscessus subsp. abscessus	GCF_000069185.1	99.13	Mycobacteroides abscessus subsp. abscessus
1584	GCF_900137365.1	5048105	64	2017-03-11	Mycobacteroides abscessus subsp. abscessus	GCF_000069185.1	99.32	Mycobacteroides abscessus subsp. abscessus
1585	GCF_900137375.1	5048658	64	2016-12-16	Mycobacteroides abscessus subsp. abscessus	GCF_000069185.1	99.42	Mycobacteroides abscessus subsp. abscessus
1586	GCF_900137385.1	5046282	64	2017-03-11	Mycobacteroides abscessus subsp. abscessus	GCF_000069185.1	100	Mycobacteroides abscessus subsp. abscessus
1587	GCF_900137395.1	5433114	64	2016-12-16	Mycobacteroides abscessus subsp. abscessus	GCF_000069185.1	99.09	Mycobacteroides abscessus subsp. abscessus
1588	GCF_900137405.1	5246245	64	2016-12-16	Mycobacteroides abscessus subsp. abscessus	GCF_000069185.1	99.92	Mycobacteroides abscessus subsp. abscessus
1589	GCF_900137415.1	5037991	64	2016-12-16	Mycobacteroides abscessus subsp. abscessus	GCF_000069185.1	99.92	Mycobacteroides abscessus subsp. abscessus
1590	GCF_900137425.1	5433122	64	2016-12-16	Mycobacteroides abscessus subsp. abscessus	GCF_000069185.1	99.95	Mycobacteroides abscessus subsp. abscessus
1591	GCF_900137435.1	5274639	64	2016-12-16	Mycobacteroides abscessus subsp. abscessus	GCF_000069185.1	98.86	Mycobacteroides abscessus subsp. abscessus
1592	GCF_900137445.1	4868859	64	2016-12-16	Mycobacteroides abscessus subsp. abscessus	GCF_000069185.1	99.39	Mycobacteroides abscessus subsp. abscessus
1593	GCF_900137455.1	4867815	64	2016-12-16	Mycobacteroides abscessus subsp. abscessus	GCF_000069185.1	99.14	Mycobacteroides abscessus subsp. abscessus
1594	GCF_900137465.1	5044993	64	2017-03-11	Mycobacteroides abscessus subsp. abscessus	GCF_000069185.1	99.18	Mycobacteroides abscessus subsp. abscessus
1595	GCF_900137475.1	4785436	64	2017-03-16	Mycobacteroides abscessus subsp. massiliense	GCF_000497265.2	98.61	Mycobacteroides abscessus subsp. massiliense
1596	GCF_900137485.1	5433837	64	2017-03-11	Mycobacteroides abscessus subsp. massiliense	GCF_000497265.2	98.5	Mycobacteroides abscessus subsp. massiliense
1597	GCF_900137495.1	5433785	64	2016-12-16	Mycobacteroides abscessus subsp. abscessus	GCF_000069185.1	99.92	Mycobacteroides abscessus subsp. abscessus
1598	GCF_900137505.1	5050186	64	2016-12-16	Mycobacteroides abscessus subsp. abscessus	GCF_000069185.1	99.08	Mycobacteroides abscessus subsp. abscessus
1599	GCF_900137515.1	4835818	64	2016-12-16	Mycobacteroides abscessus subsp. abscessus	GCF_000069185.1	99.39	Mycobacteroides abscessus subsp. abscessus
1600	GCF_900137525.1	4868225	64	2016-12-16	Mycobacteroides abscessus subsp. abscessus	GCF_000069185.1	99.32	Mycobacteroides abscessus subsp. abscessus
1601	GCF_900137535.1	5001293	64	2017-03-11	Mycobacteroides abscessus subsp. bolletii	GCF_003609715.1	99.23	Mycobacteroides abscessus subsp. bolletii
1602	GCF_900137545.1	4839494	64	2016-12-16	Mycobacteroides abscessus subsp. abscessus	GCF_000069185.1	99.36	Mycobacteroides abscessus subsp. abscessus
1603	GCF_900137555.1	4839738	64	2017-03-11	Mycobacteroides abscessus subsp. massiliense	GCF_000497265.2	99.97	Mycobacteroides abscessus subsp. massiliense
1604	GCF_900137565.1	4839638	64	2016-12-16	Mycobacteroides abscessus subsp. abscessus	GCF_000069185.1	99.23	Mycobacteroides abscessus subsp. abscessus
1605	GCF_900137575.1	4839638	64	2017-03-11	Mycobacteroides abscessus subsp. abscessus	GCF_000069185.1	99.98	Mycobacteroides abscessus subsp. abscessus
1606	GCF_900137585.1	4839494	64	2016-12-16	Mycobacteroides abscessus subsp. abscessus	GCF_000069185.1	99.39	Mycobacteroides abscessus subsp. abscessus
1607	GCF_900137595.1	4839638	64	2016-12-16	Mycobacteroides abscessus subsp. abscessus	GCF_000069185.1	99.39	Mycobacteroides abscessus subsp. abscessus
1608	GCF_900137605.1	4839494	64	2016-12-16	Mycobacteroides abscessus subsp. abscessus	GCF_000069185.1	99.31	Mycobacteroides abscessus subsp. abscessus
1609	GCF_900137615.1	5111127	64	2017-03-11	Mycobacteroides abscessus subsp. abscessus	GCF_000069185.1	99.28	Mycobacteroides abscessus subsp. abscessus
1610	GCF_900137625.1	5032215	64	2017-03-11	Mycobacteroides abscessus subsp. massiliense	GCF_000497265.2	98.75	Mycobacteroides abscessus subsp. massiliense
1611	GCF_900137645.1	4940308	64	2017-03-11	Mycobacteroides abscessus subsp. abscessus	GCF_000069185.1	99.39	Mycobacteroides abscessus subsp. abscessus
1612	GCF_900137655.1	4983390	64	2016-12-16	Mycobacteroides abscessus subsp. abscessus	GCF_000069185.1	100	Mycobacteroides abscessus subsp. abscessus
1613	GCF_900137665.1	4839534	64	2016-12-16	Mycobacteroides abscessus subsp. abscessus	GCF_000069185.1	99.36	Mycobacteroides abscessus subsp. abscessus
1614	GCF_900137675.1	5046299	64	2016-12-16	Mycobacteroides abscessus subsp. abscessus	GCF_000069185.1	100	Mycobacteroides abscessus subsp. abscessus
1615	GCF_900137685.1	4868116	64	2016-12-16	Mycobacteroides abscessus subsp. abscessus	GCF_000069185.1	99.32	Mycobacteroides abscessus subsp. abscessus
1616	GCF_900137695.1	5431428	64	2017-03-11	Mycobacteroides abscessus subsp. massiliense	GCF_000497265.2	99.87	Mycobacteroides abscessus subsp. massiliense
1617	GCF_900137715.1	5048795	64	2016-12-16	Mycobacteroides abscessus subsp. abscessus	GCF_000069185.1	99.93	Mycobacteroides abscessus subsp. abscessus
1618	GCF_900137725.1	5046986	64	2017-03-11	Mycobacteroides abscessus subsp. massiliense	GCF_000497265.2	98.75	Mycobacteroides abscessus subsp. massiliense
1619	GCF_900137735.1	5083344	64	2016-12-16	Mycobacteroides abscessus subsp. abscessus	GCF_000069185.1	99.36	Mycobacteroides abscessus subsp. abscessus
1620	GCF_900137745.1	4839594	64	2017-03-11	Mycobacteroides abscessus subsp. abscessus	GCF_000069185.1	99.91	Mycobacteroides abscessus subsp. abscessus
1621	GCF_900137755.1	4839494	64	2016-12-16	Mycobacteroides abscessus subsp. abscessus	GCF_000069185.1	99.39	Mycobacteroides abscessus subsp. abscessus
1622	GCF_900137765.1	4839436	64	2016-12-16	Mycobacteroides abscessus subsp. abscessus	GCF_000069185.1	99.39	Mycobacteroides abscessus subsp. abscessus
1623	GCF_900137785.1	4839638	64	2016-12-16	Mycobacteroides abscessus subsp. abscessus	GCF_000069185.1	99.39	Mycobacteroides abscessus subsp. abscessus
1624	GCF_900137795.1	4839494	64	2016-12-16	Mycobacteroides abscessus subsp. abscessus	GCF_000069185.1	99.94	Mycobacteroides abscessus subsp. abscessus
1625	GCF_900137815.1	4839594	64	2017-03-11	Mycobacteroides abscessus subsp. abscessus	GCF_000069185.1	99.23	Mycobacteroides abscessus subsp. abscessus
1626	GCF_900137825.1	4962833	64	2016-12-16	Mycobacteroides abscessus subsp. abscessus	GCF_000069185.1	99.32	Mycobacteroides abscessus subsp. abscessus
1627	GCF_900137835.1	4841923	64	2017-03-11	Mycobacteroides abscessus subsp. massiliense	GCF_000497265.2	98.86	Mycobacteroides abscessus subsp. massiliense
1628	GCF_900137845.1	5433170	64	2016-12-16	Mycobacteroides abscessus subsp. abscessus	GCF_000069185.1	99.32	Mycobacteroides abscessus subsp. abscessus
1629	GCF_900137855.1	5432838	64	2016-12-16	Mycobacteroides abscessus subsp. bolletii	GCF_003609715.1	99.23	Mycobacteroides abscessus subsp. bolletii
1630	GCF_900137865.1	4811561	64	2017-03-11	Mycobacteroides abscessus subsp. abscessus	GCF_000069185.1	99.97	Mycobacteroides abscessus subsp. abscessus
1631	GCF_900137875.1	4814826	64	2017-03-11	Mycobacteroides abscessus subsp. massiliense	GCF_000497265.2	98.6	Mycobacteroides abscessus subsp. massiliense
1632	GCF_900137885.1	5048580	64	2017-03-11	Mycobacteroides abscessus subsp. bolletii	GCF_003609715.1	99.14	Mycobacteroides abscessus subsp. bolletii
1633	GCF_900137895.1	5125518	64	2017-03-11	Mycobacteroides abscessus subsp. abscessus	GCF_000069185.1	99.18	Mycobacteroides abscessus subsp. abscessus
1634	GCF_900137915.1	5550967	64	2016-12-16	Mycobacteroides abscessus subsp. abscessus	GCF_000069185.1	99.36	Mycobacteroides abscessus subsp. abscessus
1635	GCF_900137925.1	5232494	64	2017-03-11	Mycobacteroides abscessus subsp. abscessus	GCF_000069185.1	99.99	Mycobacteroides abscessus subsp. abscessus
1636	GCF_900137935.1	5429755	64	2017-03-11	Mycobacteroides abscessus subsp. bolletii	GCF_003609715.1	99.03	Mycobacteroides abscessus subsp. bolletii
1637	GCF_900137945.1	5227253	64	2017-03-11	Mycobacteroides abscessus subsp. massiliense	GCF_000497265.2	98.65	Mycobacteroides abscessus subsp. massiliense
1638	GCF_900137955.1	5163595	64	2016-12-16	Mycobacteroides abscessus subsp. abscessus	GCF_000069185.1	99.34	Mycobacteroides abscessus subsp. abscessus
1639	GCF_900137965.1	5178152	64	2016-12-16	Mycobacteroides abscessus subsp. abscessus	GCF_000069185.1	99.97	Mycobacteroides abscessus subsp. abscessus
1640	GCF_900137975.1	5342973	64	2016-12-16	Mycobacteroides abscessus subsp. abscessus	GCF_000069185.1	99.99	Mycobacteroides abscessus subsp. abscessus
1641	GCF_900137985.1	5231383	64	2017-03-11	Mycobacteroides abscessus subsp. massiliense	GCF_000497265.2	98.58	Mycobacteroides abscessus subsp. massiliense
1642	GCF_900137995.1	5175706	64	2017-03-11	Mycobacteroides abscessus subsp. abscessus	GCF_000069185.1	100	Mycobacteroides abscessus subsp. abscessus
1643	GCF_900138005.1	5175181	64	2016-12-16	Mycobacteroides abscessus subsp. abscessus	GCF_000069185.1	99.32	Mycobacteroides abscessus subsp. abscessus
1644	GCF_900138015.1	5175072	64	2017-03-11	Mycobacteroides abscessus subsp. abscessus	GCF_000069185.1	99.98	Mycobacteroides abscessus subsp. abscessus
1645	GCF_900138025.1	5175032	64	2016-12-16	Mycobacteroides abscessus subsp. abscessus	GCF_000069185.1	99.28	Mycobacteroides abscessus subsp. abscessus
1646	GCF_900138035.1	5177563	64	2017-03-11	Mycobacteroides abscessus subsp. abscessus	GCF_000069185.1	99.97	Mycobacteroides abscessus subsp. abscessus
1647	GCF_900138045.1	5176924	64	2017-03-11	Mycobacteroides abscessus subsp. abscessus	GCF_000069185.1	99.32	Mycobacteroides abscessus subsp. abscessus
1648	GCF_900138055.1	5176279	64	2017-03-11	Mycobacteroides abscessus subsp. abscessus	GCF_000069185.1	99.95	Mycobacteroides abscessus subsp. abscessus
1649	GCF_900138065.1	5175211	64	2017-03-11	Mycobacteroides abscessus subsp. abscessus	GCF_000069185.1	99.32	Mycobacteroides abscessus subsp. abscessus
1650	GCF_900138075.1	5176744	64	2017-03-11	Mycobacteroides abscessus subsp. abscessus	GCF_000069185.1	99.39	Mycobacteroides abscessus subsp. abscessus
1651	GCF_900138085.1	5153407	64	2017-03-11	Mycobacteroides abscessus subsp. massiliense	GCF_000497265.2	98.73	Mycobacteroides abscessus subsp. massiliense
1652	GCF_900138095.1	5227740	64	2017-03-16	Mycobacteroides abscessus subsp. abscessus	GCF_000069185.1	99.39	Mycobacteroides abscessus subsp. abscessus
1653	GCF_900138105.1	5152031	64	2017-03-11	Mycobacteroides abscessus subsp. abscessus	GCF_000069185.1	99.39	Mycobacteroides abscessus subsp. abscessus
1654	GCF_900138115.1	5152425	64	2017-03-11	Mycobacteroides abscessus subsp. abscessus	GCF_000069185.1	99.95	Mycobacteroides abscessus subsp. abscessus
1655	GCF_900138125.1	5232669	64	2017-03-11	Mycobacteroides abscessus subsp. abscessus	GCF_000069185.1	99.97	Mycobacteroides abscessus subsp. abscessus
1656	GCF_900138135.1	5175949	64	2017-03-11	Mycobacteroides abscessus subsp. massiliense	GCF_000497265.2	98.74	Mycobacteroides abscessus subsp. massiliense
1657	GCF_900138145.1	5175949	64	2017-03-11	Mycobacteroides abscessus subsp. abscessus	GCF_000069185.1	99.97	Mycobacteroides abscessus subsp. abscessus
1658	GCF_900138155.1	5175745	64	2017-03-11	Mycobacteroides abscessus subsp. massiliense	GCF_000497265.2	98.9	Mycobacteroides abscessus subsp. massiliense
1659	GCF_900138165.1	5098887	64	2017-03-11	Mycobacteroides abscessus subsp. massiliense	GCF_000497265.2	98.9	Mycobacteroides abscessus subsp. massiliense
1660	GCF_900138175.1	5230609	64	2017-03-11	Mycobacteroides abscessus subsp. abscessus	GCF_000069185.1	99.97	Mycobacteroides abscessus subsp. abscessus
1661	GCF_900138185.1	5231275	64	2017-03-11	Mycobacteroides abscessus subsp. abscessus	GCF_000069185.1	99.39	Mycobacteroides abscessus subsp. abscessus
1662	GCF_900138195.1	5267225	64	2017-03-11	Mycobacteroides abscessus subsp. abscessus	GCF_000069185.1	99.32	Mycobacteroides abscessus subsp. abscessus
1663	GCF_900138205.1	5175320	64	2017-03-11	Mycobacteroides abscessus subsp. abscessus	GCF_000069185.1	99.36	Mycobacteroides abscessus subsp. abscessus
1664	GCF_900138225.1	5394060	64	2017-03-11	Mycobacteroides abscessus subsp. abscessus	GCF_000069185.1	99.32	Mycobacteroides abscessus subsp. abscessus
1665	GCF_900138235.1	5295440	64	2017-03-11	Mycobacteroides abscessus subsp. abscessus	GCF_000069185.1	99.36	Mycobacteroides abscessus subsp. abscessus
1666	GCF_900138245.1	5230346	64	2017-03-11	Mycobacteroides abscessus subsp. abscessus	GCF_000069185.1	99.39	Mycobacteroides abscessus subsp. abscessus
1667	GCF_900138255.1	5126761	64	2017-03-11	Mycobacteroides abscessus subsp. abscessus	GCF_000069185.1	99.39	Mycobacteroides abscessus subsp. abscessus
1668	GCF_900138265.1	5230846	64	2017-03-11	Mycobacteroides abscessus subsp. abscessus	GCF_000069185.1	99.23	Mycobacteroides abscessus subsp. abscessus
1669	GCF_900138275.1	5228987	64	2016-12-16	Mycobacteroides abscessus subsp. abscessus	GCF_000069185.1	99.32	Mycobacteroides abscessus subsp. abscessus
1670	GCF_900138285.1	5181274	64	2016-12-16	Mycobacteroides abscessus subsp. abscessus	GCF_000069185.1	99.27	Mycobacteroides abscessus subsp. abscessus
1671	GCF_900138295.1	5174905	64	2017-03-11	Mycobacteroides abscessus subsp. massiliense	GCF_000497265.2	98.73	Mycobacteroides abscessus subsp. massiliense
1672	GCF_900138305.1	5180807	64	2017-03-11	Mycobacteroides abscessus subsp. massiliense	GCF_000497265.2	98.73	Mycobacteroides abscessus subsp. massiliense
1673	GCF_900138315.1	5134600	64	2017-03-11	Mycobacteroides abscessus subsp. massiliense	GCF_000497265.2	98.73	Mycobacteroides abscessus subsp. massiliense
1674	GCF_900138325.1	5287644	64	2017-03-11	Mycobacteroides abscessus subsp. massiliense	GCF_000497265.2	98.73	Mycobacteroides abscessus subsp. massiliense
1675	GCF_900138335.1	5281259	64	2017-03-11	Mycobacteroides abscessus subsp. massiliense	GCF_000497265.2	98.73	Mycobacteroides abscessus subsp. massiliense
1676	GCF_900138345.1	5233665	64	2017-03-11	Mycobacteroides abscessus subsp. massiliense	GCF_000497265.2	98.73	Mycobacteroides abscessus subsp. massiliense
1677	GCF_900138355.1	5386957	64	2017-03-11	Mycobacteroides abscessus subsp. massiliense	GCF_000497265.2	98.73	Mycobacteroides abscessus subsp. massiliense
1678	GCF_900138365.1	5273535	64	2017-03-11	Mycobacteroides abscessus subsp. massiliense	GCF_000497265.2	98.73	Mycobacteroides abscessus subsp. massiliense
1679	GCF_900138375.1	5249987	64	2017-03-11	Mycobacteroides abscessus subsp. massiliense	GCF_000497265.2	98.73	Mycobacteroides abscessus subsp. massiliense
1680	GCF_900138385.1	5268718	64	2017-03-11	Mycobacteroides abscessus subsp. massiliense	GCF_000497265.2	98.73	Mycobacteroides abscessus subsp. massiliense
1681	GCF_900138395.1	5214168	64	2017-03-11	Mycobacteroides abscessus subsp. massiliense	GCF_000497265.2	98.73	Mycobacteroides abscessus subsp. massiliense
1682	GCF_900138405.1	5232300	64	2017-03-11	Mycobacteroides abscessus subsp. massiliense	GCF_000497265.2	98.73	Mycobacteroides abscessus subsp. massiliense
1683	GCF_900138415.1	5165381	64	2017-03-11	Mycobacteroides abscessus subsp. massiliense	GCF_000497265.2	98.73	Mycobacteroides abscessus subsp. massiliense
1684	GCF_900138425.1	5167512	64	2017-03-11	Mycobacteroides abscessus subsp. massiliense	GCF_000497265.2	98.73	Mycobacteroides abscessus subsp. massiliense
1685	GCF_900138435.1	5219051	64	2017-03-11	Mycobacteroides abscessus subsp. massiliense	GCF_000497265.2	98.73	Mycobacteroides abscessus subsp. massiliense
1686	GCF_900138445.1	5164945	64	2017-03-11	Mycobacteroides abscessus subsp. massiliense	GCF_000497265.2	98.73	Mycobacteroides abscessus subsp. massiliense
1687	GCF_900138455.1	5214449	64	2017-03-11	Mycobacteroides abscessus subsp. massiliense	GCF_000497265.2	98.73	Mycobacteroides abscessus subsp. massiliense
1688	GCF_900138465.1	5232149	64	2017-03-11	Mycobacteroides abscessus subsp. massiliense	GCF_000497265.2	98.73	Mycobacteroides abscessus subsp. massiliense
1689	GCF_900138475.1	5231197	64	2017-03-11	Mycobacteroides abscessus subsp. massiliense	GCF_000497265.2	98.73	Mycobacteroides abscessus subsp. massiliense
1690	GCF_900138485.1	5231770	64	2017-03-11	Mycobacteroides abscessus subsp. massiliense	GCF_000497265.2	98.73	Mycobacteroides abscessus subsp. massiliense
1691	GCF_900138495.1	5234255	64	2017-03-11	Mycobacteroides abscessus subsp. massiliense	GCF_000497265.2	98.74	Mycobacteroides abscessus subsp. massiliense
1692	GCF_900138505.1	5180738	64	2017-03-11	Mycobacteroides abscessus subsp. massiliense	GCF_000497265.2	98.74	Mycobacteroides abscessus subsp. massiliense
1693	GCF_900138515.1	5182152	64	2017-03-11	Mycobacteroides abscessus subsp. massiliense	GCF_000497265.2	98.9	Mycobacteroides abscessus subsp. massiliense
1694	GCF_900138525.1	5175516	64	2017-03-11	Mycobacteroides abscessus subsp. massiliense	GCF_000497265.2	98.92	Mycobacteroides abscessus subsp. massiliense
1695	GCF_900138535.1	5230987	64	2017-03-11	Mycobacteroides abscessus subsp. massiliense	GCF_000497265.2	98.74	Mycobacteroides abscessus subsp. massiliense
1696	GCF_900138545.1	5228796	64	2017-03-11	Mycobacteroides abscessus subsp. massiliense	GCF_000497265.2	98.92	Mycobacteroides abscessus subsp. massiliense
1697	GCF_900138555.1	5182665	64	2017-03-11	Mycobacteroides abscessus subsp. massiliense	GCF_000497265.2	98.86	Mycobacteroides abscessus subsp. massiliense
1698	GCF_900138575.1	5181122	64	2017-03-11	Mycobacteroides abscessus subsp. massiliense	GCF_000497265.2	98.9	Mycobacteroides abscessus subsp. massiliense
1699	GCF_900138585.1	5188605	64	2017-03-11	Mycobacteroides abscessus subsp. massiliense	GCF_000497265.2	98.91	Mycobacteroides abscessus subsp. massiliense
1700	GCF_900138595.1	5258166	64	2017-03-11	Mycobacteroides abscessus subsp. massiliense	GCF_000497265.2	98.9	Mycobacteroides abscessus subsp. massiliense
1701	GCF_900138615.1	5152235	64	2017-03-11	Mycobacteroides abscessus subsp. massiliense	GCF_000497265.2	98.9	Mycobacteroides abscessus subsp. massiliense
1702	GCF_900138625.1	5230493	64	2017-03-11	Mycobacteroides abscessus subsp. massiliense	GCF_000497265.2	98.91	Mycobacteroides abscessus subsp. massiliense
1703	GCF_900138635.1	5233225	64	2017-03-11	Mycobacteroides abscessus subsp. massiliense	GCF_000497265.2	98.91	Mycobacteroides abscessus subsp. massiliense
1704	GCF_900138645.1	5144103	64	2017-03-11	Mycobacteroides abscessus subsp. massiliense	GCF_000497265.2	98.92	Mycobacteroides abscessus subsp. massiliense
1705	GCF_900138655.1	5182790	64	2017-03-11	Mycobacteroides abscessus subsp. massiliense	GCF_000497265.2	98.97	Mycobacteroides abscessus subsp. massiliense
1706	GCF_900138665.1	5189599	64	2017-03-11	Mycobacteroides abscessus subsp. massiliense	GCF_000497265.2	98.92	Mycobacteroides abscessus subsp. massiliense
1707	GCF_900138675.1	5231958	64	2017-03-11	Mycobacteroides abscessus subsp. massiliense	GCF_000497265.2	98.97	Mycobacteroides abscessus subsp. massiliense
1708	GCF_900138685.1	5206103	64	2017-03-16	Mycobacteroides abscessus subsp. massiliense	GCF_000497265.2	98.92	Mycobacteroides abscessus subsp. massiliense
1709	GCF_900138695.1	5104288	64	2017-03-11	Mycobacteroides abscessus subsp. massiliense	GCF_000497265.2	98.92	Mycobacteroides abscessus subsp. massiliense
1710	GCF_900138705.1	5297729	64	2017-03-11	Mycobacteroides abscessus subsp. massiliense	GCF_000497265.2	98.92	Mycobacteroides abscessus subsp. massiliense
1711	GCF_900138715.1	5178396	64	2017-03-11	Mycobacteroides abscessus subsp. massiliense	GCF_000497265.2	98.92	Mycobacteroides abscessus subsp. massiliense
1712	GCF_900138725.1	5194900	64	2017-03-11	Mycobacteroides abscessus subsp. massiliense	GCF_000497265.2	98.92	Mycobacteroides abscessus subsp. massiliense
1713	GCF_900138735.1	5268500	64	2017-03-11	Mycobacteroides abscessus subsp. massiliense	GCF_000497265.2	98.97	Mycobacteroides abscessus subsp. massiliense
1714	GCF_900138745.1	5083641	64	2017-03-11	Mycobacteroides abscessus subsp. abscessus	GCF_000069185.1	99.03	Mycobacteroides abscessus subsp. abscessus
1715	GCF_900138755.1	5366065	64	2017-03-11	Mycobacteroides abscessus subsp. abscessus	GCF_000069185.1	99.32	Mycobacteroides abscessus subsp. abscessus
1716	GCF_900138765.1	5362391	64	2016-12-16	Mycobacteroides abscessus subsp. abscessus	GCF_000069185.1	99.22	Mycobacteroides abscessus subsp. abscessus
1717	GCF_900138775.1	5225366	64	2017-03-11	Mycobacteroides abscessus subsp. abscessus	GCF_000069185.1	99.97	Mycobacteroides abscessus subsp. abscessus
1718	GCF_900138785.1	5137421	64	2017-03-11	Mycobacteroides abscessus subsp. abscessus	GCF_000069185.1	99.23	Mycobacteroides abscessus subsp. abscessus
1719	GCF_900138795.1	5282286	64	2017-03-11	Mycobacteroides abscessus subsp. massiliense	GCF_000497265.2	99.93	Mycobacteroides abscessus subsp. massiliense
1720	GCF_900138805.1	5268757	64	2017-03-11	Mycobacteroides abscessus subsp. massiliense	GCF_000497265.2	98.97	Mycobacteroides abscessus subsp. massiliense
1721	GCF_900138815.1	5140399	64	2017-03-11	Mycobacteroides abscessus subsp. abscessus	GCF_000069185.1	99.95	Mycobacteroides abscessus subsp. abscessus
1722	GCF_900138825.1	5222972	64	2016-12-16	Mycobacteroides abscessus subsp. abscessus	GCF_000069185.1	99.32	Mycobacteroides abscessus subsp. abscessus
1723	GCF_900138835.1	5442421	64	2017-03-11	Mycobacteroides abscessus subsp. abscessus	GCF_000069185.1	99.32	Mycobacteroides abscessus subsp. abscessus
1724	GCF_900138845.1	5441615	64	2017-03-11	Mycobacteroides abscessus subsp. massiliense	GCF_000497265.2	99.48	Mycobacteroides abscessus subsp. massiliense
1725	GCF_900138855.1	5442622	64	2017-03-11	Mycobacteroides abscessus subsp. massiliense	GCF_000497265.2	99.5	Mycobacteroides abscessus subsp. massiliense
1726	GCF_900138865.1	5447685	64	2017-03-11	Mycobacteroides abscessus subsp. bolletii	GCF_003609715.1	99.22	Mycobacteroides abscessus subsp. bolletii
1727	GCF_900138875.1	5166448	64	2016-12-16	Mycobacteroides abscessus subsp. abscessus	GCF_000069185.1	99.28	Mycobacteroides abscessus subsp. abscessus
1728	GCF_900138885.1	5094825	64	2016-12-16	Mycobacteroides abscessus subsp. abscessus	GCF_000069185.1	99.32	Mycobacteroides abscessus subsp. abscessus
1729	GCF_900138895.1	5191996	64	2017-03-11	Mycobacteroides abscessus subsp. abscessus	GCF_000069185.1	99.09	Mycobacteroides abscessus subsp. abscessus
1730	GCF_900138905.1	5291389	64	2017-03-11	Mycobacteroides abscessus subsp. massiliense	GCF_000497265.2	98.75	Mycobacteroides abscessus subsp. massiliense
1731	GCF_900138915.1	5246814	64	2017-03-11	Mycobacteroides abscessus subsp. massiliense	GCF_000497265.2	99.02	Mycobacteroides abscessus subsp. massiliense
1732	GCF_900138925.1	5230071	64	2016-12-16	Mycobacteroides abscessus subsp. abscessus	GCF_000069185.1	99.32	Mycobacteroides abscessus subsp. abscessus
1733	GCF_900138935.1	5179550	64	2017-03-11	Mycobacteroides abscessus subsp. abscessus	GCF_000069185.1	99.28	Mycobacteroides abscessus subsp. abscessus
1734	GCF_900138945.1	5173982	64	2017-03-11	Mycobacteroides abscessus subsp. abscessus	GCF_000069185.1	99.14	Mycobacteroides abscessus subsp. abscessus
1735	GCF_900138955.1	5099315	64	2017-03-11	Mycobacteroides abscessus subsp. massiliense	GCF_000497265.2	99.39	Mycobacteroides abscessus subsp. massiliense
1736	GCF_900138965.1	5166949	64	2017-03-11	Mycobacteroides abscessus subsp. abscessus	GCF_000069185.1	99.94	Mycobacteroides abscessus subsp. abscessus
1737	GCF_900138985.1	5265152	64	2016-12-16	Mycobacteroides abscessus subsp. abscessus	GCF_000069185.1	98.86	Mycobacteroides abscessus subsp. abscessus
1738	GCF_900138995.1	5092093	64	2016-12-16	Mycobacteroides abscessus subsp. abscessus	GCF_000069185.1	99.03	Mycobacteroides abscessus subsp. abscessus
1739	GCF_900139005.1	5098942	64	2017-03-11	Mycobacteroides abscessus subsp. massiliense	GCF_000497265.2	98.7	Mycobacteroides abscessus subsp. massiliense
1740	GCF_900139015.1	5273989	64	2016-12-16	Mycobacteroides abscessus subsp. abscessus	GCF_000069185.1	99.02	Mycobacteroides abscessus subsp. abscessus
1741	GCF_900139025.1	5293739	64	2016-12-16	Mycobacteroides abscessus subsp. abscessus	GCF_000069185.1	99.98	Mycobacteroides abscessus subsp. abscessus
1742	GCF_900139035.1	5231554	64	2017-03-11	Mycobacteroides abscessus subsp. abscessus	GCF_000069185.1	99.99	Mycobacteroides abscessus subsp. abscessus
1743	GCF_900139045.1	5231054	64	2017-03-11	Mycobacteroides abscessus subsp. abscessus	GCF_000069185.1	99.23	Mycobacteroides abscessus subsp. abscessus
1744	GCF_900139055.1	5292411	64	2017-03-11	Mycobacteroides abscessus subsp. abscessus	GCF_000069185.1	99.45	Mycobacteroides abscessus subsp. abscessus
1745	GCF_900139065.1	5213866	64	2017-03-11	Mycobacteroides abscessus subsp. abscessus	GCF_000069185.1	99.42	Mycobacteroides abscessus subsp. abscessus
1746	GCF_900139075.1	5141760	64	2016-12-16	Mycobacteroides abscessus subsp. abscessus	GCF_000069185.1	99.28	Mycobacteroides abscessus subsp. abscessus
1747	GCF_900139085.1	5230748	64	2016-12-16	Mycobacteroides abscessus subsp. abscessus	GCF_000069185.1	99.93	Mycobacteroides abscessus subsp. abscessus
1748	GCF_900139095.1	5097659	64	2017-03-11	Mycobacteroides abscessus subsp. massiliense	GCF_000497265.2	98.58	Mycobacteroides abscessus subsp. massiliense
1749	GCF_900139105.1	5264891	64	2016-12-16	Mycobacteroides abscessus subsp. abscessus	GCF_000069185.1	99.32	Mycobacteroides abscessus subsp. abscessus
1750	GCF_900139115.1	5093299	64	2016-12-16	Mycobacteroides abscessus subsp. abscessus	GCF_000069185.1	99.88	Mycobacteroides abscessus subsp. abscessus
1751	GCF_900139125.1	5066727	64	2016-12-16	Mycobacteroides abscessus subsp. abscessus	GCF_000069185.1	99.98	Mycobacteroides abscessus subsp. abscessus
1752	GCF_900139135.1	5015815	64	2016-12-16	Mycobacteroides abscessus subsp. abscessus	GCF_000069185.1	99.98	Mycobacteroides abscessus subsp. abscessus
1753	GCF_900139145.1	5158989	64	2017-03-11	Mycobacteroides abscessus subsp. massiliense	GCF_000497265.2	99.45	Mycobacteroides abscessus subsp. massiliense
1754	GCF_900139155.1	5092707	64	2017-03-11	Mycobacteroides abscessus subsp. abscessus	GCF_000069185.1	99.32	Mycobacteroides abscessus subsp. abscessus
1755	GCF_900139165.1	5187125	64	2016-12-16	Mycobacteroides abscessus subsp. abscessus	GCF_000069185.1	99.39	Mycobacteroides abscessus subsp. abscessus
1756	GCF_900139175.1	5222254	64	2016-12-16	Mycobacteroides abscessus subsp. abscessus	GCF_000069185.1	99.97	Mycobacteroides abscessus subsp. abscessus
1757	GCF_900139185.1	5442593	64	2016-12-16	Mycobacteroides abscessus subsp. abscessus	GCF_000069185.1	99.93	Mycobacteroides abscessus subsp. abscessus
1758	GCF_900139195.1	5075529	64	2016-12-16	Mycobacteroides abscessus subsp. abscessus	GCF_000069185.1	100	Mycobacteroides abscessus subsp. abscessus
1759	GCF_900139205.1	5214434	64	2016-12-16	Mycobacteroides abscessus subsp. abscessus	GCF_000069185.1	99.39	Mycobacteroides abscessus subsp. abscessus
1760	GCF_900139215.1	5174533	64	2016-12-16	Mycobacteroides abscessus subsp. abscessus	GCF_000069185.1	99.23	Mycobacteroides abscessus subsp. abscessus
1761	GCF_900139225.1	5173695	64	2017-03-11	Mycobacteroides abscessus subsp. massiliense	GCF_000497265.2	98.73	Mycobacteroides abscessus subsp. massiliense
1762	GCF_900139235.1	5158779	64	2017-03-11	Mycobacteroides abscessus subsp. abscessus	GCF_000069185.1	99.28	Mycobacteroides abscessus subsp. abscessus
1763	GCF_900139245.1	5104969	64	2016-12-16	Mycobacteroides abscessus subsp. abscessus	GCF_000069185.1	99.45	Mycobacteroides abscessus subsp. abscessus
1764	GCF_900139255.1	5229732	64	2016-12-16	Mycobacteroides abscessus subsp. abscessus	GCF_000069185.1	99.97	Mycobacteroides abscessus subsp. abscessus
1765	GCF_900139265.1	5213112	64	2017-03-11	Mycobacteroides abscessus subsp. abscessus	GCF_000069185.1	99.23	Mycobacteroides abscessus subsp. abscessus
1766	GCF_900139275.1	5097791	64	2016-12-16	Mycobacteroides abscessus subsp. abscessus	GCF_000069185.1	99.95	Mycobacteroides abscessus subsp. abscessus
1767	GCF_900139285.1	5267212	64	2016-12-16	Mycobacteroides abscessus subsp. abscessus	GCF_000069185.1	99.98	Mycobacteroides abscessus subsp. abscessus
1768	GCF_900139295.1	5087910	64	2016-12-16	Mycobacteroides abscessus subsp. abscessus	GCF_000069185.1	99.28	Mycobacteroides abscessus subsp. abscessus
1769	GCF_900139305.1	5161600	64	2016-12-16	Mycobacteroides abscessus subsp. abscessus	GCF_000069185.1	99.98	Mycobacteroides abscessus subsp. abscessus
1770	GCF_900139315.1	5265944	64	2017-03-11	Mycobacteroides abscessus subsp. abscessus	GCF_000069185.1	99.32	Mycobacteroides abscessus subsp. abscessus
1771	GCF_900139325.1	5126684	64	2017-03-11	Mycobacteroides abscessus subsp. abscessus	GCF_000069185.1	99.39	Mycobacteroides abscessus subsp. abscessus
1772	GCF_900139335.1	5211558	64	2016-12-16	Mycobacteroides abscessus subsp. abscessus	GCF_000069185.1	99.99	Mycobacteroides abscessus subsp. abscessus
1773	GCF_900139345.1	5251014	64	2017-03-11	Mycobacteroides abscessus subsp. abscessus	GCF_000069185.1	100	Mycobacteroides abscessus subsp. abscessus
1774	GCF_900139355.1	5226065	64	2017-03-11	Mycobacteroides abscessus subsp. massiliense	GCF_000497265.2	98.61	Mycobacteroides abscessus subsp. massiliense
1775	GCF_900139365.1	5023440	64.5	2016-12-16	Mycobacteroides abscessus subsp. abscessus	GCF_000069185.1	99.32	Mycobacteroides abscessus subsp. abscessus
1776	GCF_900139375.1	5215977	64	2016-12-16	Mycobacteroides abscessus subsp. abscessus	GCF_000069185.1	98.9	Mycobacteroides abscessus subsp. abscessus
1777	GCF_900139385.1	5207714	64	2017-03-11	Mycobacteroides abscessus subsp. bolletii	GCF_003609715.1	99.14	Mycobacteroides abscessus subsp. bolletii
1778	GCF_900139395.1	5068812	64	2016-12-16	Mycobacteroides abscessus subsp. abscessus	GCF_000069185.1	99.36	Mycobacteroides abscessus subsp. abscessus
1779	GCF_900139405.1	5187051	64	2017-03-11	Mycobacteroides abscessus subsp. abscessus	GCF_000069185.1	98.97	Mycobacteroides abscessus subsp. abscessus
1780	GCF_900139415.1	5282686	64	2017-03-11	Mycobacteroides abscessus subsp. abscessus	GCF_000069185.1	99.98	Mycobacteroides abscessus subsp. abscessus
1781	GCF_900139425.1	5044003	64	2016-12-16	Mycobacteroides abscessus subsp. abscessus	GCF_000069185.1	99.92	Mycobacteroides abscessus subsp. abscessus
1782	GCF_900139435.1	5277736	64	2017-03-11	Mycobacteroides abscessus subsp. abscessus	GCF_000069185.1	99.09	Mycobacteroides abscessus subsp. abscessus
1783	GCF_900139445.1	5213019	64	2017-03-11	Mycobacteroides abscessus subsp. massiliense	GCF_000497265.2	98.61	Mycobacteroides abscessus subsp. massiliense
1784	GCF_900139455.1	5209315	64	2016-12-16	Mycobacteroides abscessus subsp. abscessus	GCF_000069185.1	99.23	Mycobacteroides abscessus subsp. abscessus
1785	GCF_900139465.1	5263259	64	2016-12-16	Mycobacteroides abscessus subsp. abscessus	GCF_000069185.1	99.39	Mycobacteroides abscessus subsp. abscessus
1786	GCF_900139475.1	5334188	64	2016-12-16	Mycobacteroides abscessus subsp. abscessus	GCF_000069185.1	99.32	Mycobacteroides abscessus subsp. abscessus
1787	GCF_900139485.1	5212301	64	2016-12-16	Mycobacteroides abscessus subsp. abscessus	GCF_000069185.1	99.39	Mycobacteroides abscessus subsp. abscessus
1788	GCF_900139495.1	5280104	64	2017-03-11	Mycobacteroides abscessus subsp. abscessus	GCF_000069185.1	99.23	Mycobacteroides abscessus subsp. abscessus
1789	GCF_900139505.1	5240952	64	2016-12-16	Mycobacteroides abscessus subsp. abscessus	GCF_000069185.1	99.28	Mycobacteroides abscessus subsp. abscessus
1790	GCF_900139515.1	5231696	64	2017-03-11	Mycobacteroides abscessus subsp. abscessus	GCF_000069185.1	99.14	Mycobacteroides abscessus subsp. abscessus
1791	GCF_900139525.1	5254828	64	2017-03-11	Mycobacteroides abscessus subsp. massiliense	GCF_000497265.2	98.97	Mycobacteroides abscessus subsp. massiliense
1792	GCF_900139535.1	5723696	64	2016-12-16	Mycobacteroides abscessus subsp. abscessus	GCF_000069185.1	99.22	Mycobacteroides abscessus subsp. abscessus
1793	GCF_900139545.1	5214001	64	2016-12-16	Mycobacteroides abscessus subsp. bolletii	GCF_003609715.1	99.14	Mycobacteroides abscessus subsp. bolletii
1794	GCF_900139565.1	5188507	64	2016-12-16	Mycobacteroides abscessus subsp. abscessus	GCF_000069185.1	99.23	Mycobacteroides abscessus subsp. abscessus
1795	GCF_900139585.1	5188101	64	2017-03-11	Mycobacteroides abscessus subsp. massiliense	GCF_000497265.2	98.97	Mycobacteroides abscessus subsp. massiliense
1796	GCF_900139605.1	5111734	64	2017-03-11	Mycobacteroides abscessus subsp. massiliense	GCF_000497265.2	98.97	Mycobacteroides abscessus subsp. massiliense
1797	GCF_900139615.1	5150786	64	2017-03-11	Mycobacteroides abscessus subsp. abscessus	GCF_000069185.1	99.23	Mycobacteroides abscessus subsp. abscessus
1798	GCF_900139625.1	5150786	64	2017-03-11	Mycobacteroides abscessus subsp. massiliense	GCF_000497265.2	99.39	Mycobacteroides abscessus subsp. massiliense
1799	GCF_900139635.1	5120346	64	2017-03-11	Mycobacteroides abscessus subsp. bolletii	GCF_003609715.1	99.14	Mycobacteroides abscessus subsp. bolletii
1800	GCF_900139645.1	5286951	64	2017-03-11	Mycobacteroides abscessus subsp. massiliense	GCF_000497265.2	98.97	Mycobacteroides abscessus subsp. massiliense
1801	GCF_900139655.1	5377795	64	2017-03-11	Mycobacteroides abscessus subsp. massiliense	GCF_000497265.2	99.39	Mycobacteroides abscessus subsp. massiliense
1802	GCF_900139675.1	5252024	64	2016-12-16	Mycobacteroides abscessus subsp. abscessus	GCF_000069185.1	99.28	Mycobacteroides abscessus subsp. abscessus
1803	GCF_900139685.1	5251561	64	2017-03-11	Mycobacteroides abscessus subsp. abscessus	GCF_000069185.1	99.32	Mycobacteroides abscessus subsp. abscessus
1804	GCF_900139695.1	5105778	64	2016-12-16	Mycobacteroides abscessus subsp. abscessus	GCF_000069185.1	99.23	Mycobacteroides abscessus subsp. abscessus
1805	GCF_900139705.1	5252329	64	2017-03-11	Mycobacteroides abscessus subsp. abscessus	GCF_000069185.1	99.36	Mycobacteroides abscessus subsp. abscessus
1806	GCF_900139715.1	5200511	64	2017-03-11	Mycobacteroides abscessus subsp. massiliense	GCF_000497265.2	98.97	Mycobacteroides abscessus subsp. massiliense
1807	GCF_900139725.1	5347994	64	2017-03-11	Mycobacteroides abscessus subsp. abscessus	GCF_000069185.1	99.93	Mycobacteroides abscessus subsp. abscessus
1808	GCF_900139735.1	5127839	64	2017-03-11	Mycobacteroides abscessus subsp. abscessus	GCF_000069185.1	99.27	Mycobacteroides abscessus subsp. abscessus
1809	GCF_900139745.1	5199064	64	2017-03-11	Mycobacteroides abscessus subsp. abscessus	GCF_000069185.1	99.93	Mycobacteroides abscessus subsp. abscessus
1810	GCF_900139755.1	5129866	64	2017-03-11	Mycobacteroides abscessus subsp. massiliense	GCF_000497265.2	98.61	Mycobacteroides abscessus subsp. massiliense
1811	GCF_900139765.1	5201057	64	2016-12-16	Mycobacteroides abscessus subsp. abscessus	GCF_000069185.1	99.08	Mycobacteroides abscessus subsp. abscessus
1812	GCF_900139775.1	5078927	64	2017-03-11	Mycobacteroides abscessus subsp. massiliense	GCF_000497265.2	99.45	Mycobacteroides abscessus subsp. massiliense
1813	GCF_900139785.1	5201055	64	2016-12-16	Mycobacteroides abscessus subsp. abscessus	GCF_000069185.1	99.23	Mycobacteroides abscessus subsp. abscessus
1814	GCF_900139795.1	5213625	64	2017-03-11	Mycobacteroides abscessus subsp. massiliense	GCF_000497265.2	99.48	Mycobacteroides abscessus subsp. massiliense
1815	GCF_900139805.1	5175516	64	2016-12-16	Mycobacteroides abscessus subsp. abscessus	GCF_000069185.1	99.32	Mycobacteroides abscessus subsp. abscessus
1816	GCF_900139815.1	5070412	64	2016-12-16	Mycobacteroides abscessus subsp. abscessus	GCF_000069185.1	99.28	Mycobacteroides abscessus subsp. abscessus
1817	GCF_900139825.1	5089480	64	2017-03-11	Mycobacteroides abscessus subsp. abscessus	GCF_000069185.1	100	Mycobacteroides abscessus subsp. abscessus
1818	GCF_900139835.1	5134676	64	2017-03-11	Mycobacteroides abscessus subsp. massiliense	GCF_000497265.2	98.97	Mycobacteroides abscessus subsp. massiliense
1819	GCF_900139845.1	5133739	64	2017-03-11	Mycobacteroides abscessus subsp. abscessus	GCF_000069185.1	99.98	Mycobacteroides abscessus subsp. abscessus
1820	GCF_900139855.1	5303863	64	2017-03-11	Mycobacteroides abscessus subsp. abscessus	GCF_000069185.1	99.14	Mycobacteroides abscessus subsp. abscessus
1821	GCF_900139865.1	5108002	64	2016-12-16	Mycobacteroides abscessus subsp. abscessus	GCF_000069185.1	99.39	Mycobacteroides abscessus subsp. abscessus
1822	GCF_900139875.1	5186770	64	2017-03-11	Mycobacteroides abscessus subsp. abscessus	GCF_000069185.1	99.32	Mycobacteroides abscessus subsp. abscessus
1823	GCF_900139885.1	5095523	64	2017-03-11	Mycobacteroides abscessus subsp. abscessus	GCF_000069185.1	99.32	Mycobacteroides abscessus subsp. abscessus
1824	GCF_900139895.1	5105132	64	2016-12-16	Mycobacteroides abscessus subsp. abscessus	GCF_000069185.1	99.98	Mycobacteroides abscessus subsp. abscessus
1825	GCF_900139905.1	5160412	64	2017-03-11	Mycobacteroides abscessus subsp. massiliense	GCF_000497265.2	99.45	Mycobacteroides abscessus subsp. massiliense
1826	GCF_900139915.1	5106639	64	2017-03-11	Mycobacteroides abscessus subsp. massiliense	GCF_000497265.2	98.5	Mycobacteroides abscessus subsp. massiliense
1827	GCF_900139925.1	5282610	64	2017-03-11	Mycobacteroides abscessus subsp. abscessus	GCF_000069185.1	99.36	Mycobacteroides abscessus subsp. abscessus
1828	GCF_900139935.1	5100563	64	2016-12-16	Mycobacteroides abscessus subsp. abscessus	GCF_000069185.1	99.93	Mycobacteroides abscessus subsp. abscessus
1829	GCF_900139945.1	5213468	64	2017-03-11	Mycobacteroides abscessus subsp. abscessus	GCF_000069185.1	99.42	Mycobacteroides abscessus subsp. abscessus
1830	GCF_900139955.1	5216328	64	2016-12-16	Mycobacteroides abscessus subsp. abscessus	GCF_000069185.1	99.23	Mycobacteroides abscessus subsp. abscessus
1831	GCF_900139965.1	5213687	64	2016-12-16	Mycobacteroides abscessus subsp. abscessus	GCF_000069185.1	99.32	Mycobacteroides abscessus subsp. abscessus
1832	GCF_900139975.1	5216245	64	2016-12-16	Mycobacteroides abscessus subsp. abscessus	GCF_000069185.1	99.98	Mycobacteroides abscessus subsp. abscessus
1833	GCF_900139985.1	5113924	64	2017-03-11	Mycobacteroides abscessus subsp. bolletii	GCF_003609715.1	99.28	Mycobacteroides abscessus subsp. bolletii
1834	GCF_900139995.1	5302894	64	2016-12-16	Mycobacteroides abscessus subsp. bolletii	GCF_003609715.1	99.23	Mycobacteroides abscessus subsp. bolletii
1835	GCF_900140005.1	5303613	64	2017-03-11	Mycobacteroides abscessus subsp. abscessus	GCF_000069185.1	99.42	Mycobacteroides abscessus subsp. abscessus
1836	GCF_900140015.1	5305780	64	2016-12-16	Mycobacteroides abscessus subsp. abscessus	GCF_000069185.1	99.98	Mycobacteroides abscessus subsp. abscessus
1837	GCF_900140025.1	5212141	64	2016-12-16	Mycobacteroides abscessus subsp. abscessus	GCF_000069185.1	99.99	Mycobacteroides abscessus subsp. abscessus
1838	GCF_900140035.1	5306444	64	2017-03-11	Mycobacteroides abscessus subsp. abscessus	GCF_000069185.1	99.23	Mycobacteroides abscessus subsp. abscessus
1839	GCF_900140045.1	5281755	64	2017-03-11	Mycobacteroides abscessus subsp. abscessus	GCF_000069185.1	99.94	Mycobacteroides abscessus subsp. abscessus
1840	GCF_900140055.1	5212838	64	2016-12-16	Mycobacteroides abscessus subsp. bolletii	GCF_003609715.1	99.08	Mycobacteroides abscessus subsp. bolletii
1841	GCF_900140065.1	5075154	64	2016-12-16	Mycobacteroides abscessus subsp. abscessus	GCF_000069185.1	99.45	Mycobacteroides abscessus subsp. abscessus
1842	GCF_900140075.1	5160387	64	2017-03-11	Mycobacteroides abscessus subsp. bolletii	GCF_003609715.1	99.09	Mycobacteroides abscessus subsp. bolletii
1843	GCF_900140085.1	5154647	64	2017-03-11	Mycobacteroides abscessus subsp. abscessus	GCF_000069185.1	99.13	Mycobacteroides abscessus subsp. abscessus
1844	GCF_900140095.1	5066031	64	2016-12-16	Mycobacteroides abscessus subsp. abscessus	GCF_000069185.1	100	Mycobacteroides abscessus subsp. abscessus
1845	GCF_900140105.1	5193236	64	2016-12-16	Mycobacteroides abscessus subsp. abscessus	GCF_000069185.1	99.32	Mycobacteroides abscessus subsp. abscessus
1846	GCF_900140115.1	5175309	64	2017-03-11	Mycobacteroides abscessus subsp. abscessus	GCF_000069185.1	99.23	Mycobacteroides abscessus subsp. abscessus
1847	GCF_900140125.1	5308379	64	2017-03-11	Mycobacteroides abscessus subsp. abscessus	GCF_000069185.1	99.39	Mycobacteroides abscessus subsp. abscessus
1848	GCF_900140135.1	5139162	64	2017-03-11	Mycobacteroides abscessus subsp. bolletii	GCF_003609715.1	99.18	Mycobacteroides abscessus subsp. bolletii
1849	GCF_900140145.1	5214055	64	2016-12-16	Mycobacteroides abscessus subsp. abscessus	GCF_000069185.1	99.23	Mycobacteroides abscessus subsp. abscessus
1850	GCF_900140155.1	5161883	64	2017-03-11	Mycobacteroides abscessus subsp. massiliense	GCF_000497265.2	98.65	Mycobacteroides abscessus subsp. massiliense
1851	GCF_900140165.1	5116337	64	2017-03-11	Mycobacteroides abscessus subsp. abscessus	GCF_000069185.1	99.27	Mycobacteroides abscessus subsp. abscessus
1852	GCF_900140175.1	5170511	64	2017-03-11	Mycobacteroides abscessus subsp. bolletii	GCF_003609715.1	99.13	Mycobacteroides abscessus subsp. bolletii
1853	GCF_900140185.1	5217277	64	2016-12-16	Mycobacteroides abscessus subsp. abscessus	GCF_000069185.1	99.36	Mycobacteroides abscessus subsp. abscessus
1854	GCF_900140195.1	5217754	64	2016-12-16	Mycobacteroides abscessus subsp. abscessus	GCF_000069185.1	99.98	Mycobacteroides abscessus subsp. abscessus
1855	GCF_900140205.1	5159377	64	2016-12-16	Mycobacteroides abscessus subsp. bolletii	GCF_003609715.1	99.23	Mycobacteroides abscessus subsp. bolletii
1856	GCF_900140215.1	5223545	64	2017-03-11	Mycobacteroides abscessus subsp. bolletii	GCF_003609715.1	99.22	Mycobacteroides abscessus subsp. bolletii
1857	GCF_900140225.1	5187555	64	2017-03-11	Mycobacteroides abscessus subsp. massiliense	GCF_000497265.2	98.73	Mycobacteroides abscessus subsp. massiliense
1858	GCF_900140245.1	5232465	64	2017-03-11	Mycobacteroides abscessus subsp. abscessus	GCF_000069185.1	99.45	Mycobacteroides abscessus subsp. abscessus
1859	GCF_900140255.1	5109395	64	2017-03-11	Mycobacteroides abscessus subsp. abscessus	GCF_000069185.1	99.99	Mycobacteroides abscessus subsp. abscessus
1860	GCF_900140265.1	5226136	64	2016-12-16	Mycobacteroides abscessus subsp. abscessus	GCF_000069185.1	99.98	Mycobacteroides abscessus subsp. abscessus
1861	GCF_900140285.1	5192777	64	2016-12-16	Mycobacteroides abscessus subsp. abscessus	GCF_000069185.1	100	Mycobacteroides abscessus subsp. abscessus
1862	GCF_900140295.1	5139244	64	2017-03-11	Mycobacteroides abscessus subsp. massiliense	GCF_000497265.2	98.73	Mycobacteroides abscessus subsp. massiliense
1863	GCF_900140305.1	5205518	64	2017-03-11	Mycobacteroides abscessus subsp. massiliense	GCF_000497265.2	98.73	Mycobacteroides abscessus subsp. massiliense
1864	GCF_900140315.1	5257995	64	2017-03-11	Mycobacteroides abscessus subsp. abscessus	GCF_000069185.1	98.86	Mycobacteroides abscessus subsp. abscessus
1865	GCF_900140325.1	5185855	64	2016-12-16	Mycobacteroides abscessus subsp. abscessus	GCF_000069185.1	98.86	Mycobacteroides abscessus subsp. abscessus
1866	GCF_900140335.1	5195842	64	2017-03-11	Mycobacteroides abscessus subsp. abscessus	GCF_000069185.1	99.32	Mycobacteroides abscessus subsp. abscessus
1867	GCF_900140345.1	5328817	64	2016-12-16	Mycobacteroides abscessus subsp. abscessus	GCF_000069185.1	98.81	Mycobacteroides abscessus subsp. abscessus
1868	GCF_900140355.1	5026147	64	2017-03-11	Mycobacteroides abscessus subsp. abscessus	GCF_000069185.1	99.39	Mycobacteroides abscessus subsp. abscessus
1869	GCF_900140365.1	5018523	64	2017-03-11	Mycobacteroides abscessus subsp. massiliense	GCF_000497265.2	98.61	Mycobacteroides abscessus subsp. massiliense
1870	GCF_900140375.1	5198561	64	2016-12-16	Mycobacteroides abscessus subsp. abscessus	GCF_000069185.1	99.36	Mycobacteroides abscessus subsp. abscessus
1871	GCF_900140385.1	5061434	64	2017-03-11	Mycobacteroides abscessus subsp. massiliense	GCF_000497265.2	98.75	Mycobacteroides abscessus subsp. massiliense
1872	GCF_900140395.1	5203346	64	2016-12-16	Mycobacteroides abscessus subsp. abscessus	GCF_000069185.1	99.32	Mycobacteroides abscessus subsp. abscessus
1873	GCF_900140405.1	5263531	64	2017-03-11	Mycobacteroides abscessus subsp. abscessus	GCF_000069185.1	99.39	Mycobacteroides abscessus subsp. abscessus
1874	GCF_900140415.1	5077655	64	2017-03-11	Mycobacteroides abscessus subsp. abscessus	GCF_000069185.1	99.32	Mycobacteroides abscessus subsp. abscessus
1875	GCF_900140425.1	5135355	64	2017-03-11	Mycobacteroides abscessus subsp. abscessus	GCF_000069185.1	99.99	Mycobacteroides abscessus subsp. abscessus
1876	GCF_900140435.1	5068938	64	2016-12-16	Mycobacteroides abscessus subsp. abscessus	GCF_000069185.1	99.32	Mycobacteroides abscessus subsp. abscessus	WhiB7 gene C218T (p. Ala73Val)
1877	GCF_900140445.1	5072481	64	2017-03-11	Mycobacteroides abscessus subsp. massiliense	GCF_000497265.2	98.91	Mycobacteroides abscessus subsp. massiliense
1878	GCF_900140455.1	5075299	64	2017-03-11	Mycobacteroides abscessus subsp. abscessus	GCF_000069185.1	99.09	Mycobacteroides abscessus subsp. abscessus
1879	GCF_900140465.1	5071028	64	2017-03-11	Mycobacteroides abscessus subsp. abscessus	GCF_000069185.1	99.14	Mycobacteroides abscessus subsp. abscessus
1880	GCF_900140475.1	5270777	64	2017-03-16	Mycobacteroides abscessus subsp. abscessus	GCF_000069185.1	99.32	Mycobacteroides abscessus subsp. abscessus
1881	GCF_900140485.1	5341499	64	2017-03-11	Mycobacteroides abscessus subsp. abscessus	GCF_000069185.1	99.27	Mycobacteroides abscessus subsp. abscessus
1882	GCF_900140495.1	5072807	64	2017-03-11	Mycobacteroides abscessus subsp. massiliense	GCF_000497265.2	99.48	Mycobacteroides abscessus subsp. massiliense
1883	GCF_900140505.1	5634727	64	2016-12-16	Mycobacteroides abscessus subsp. abscessus	GCF_000069185.1	99.36	Mycobacteroides abscessus subsp. abscessus
1884	GCF_900140515.1	5775810	64	2017-03-11	Mycobacteroides abscessus subsp. abscessus	GCF_000069185.1	99.98	Mycobacteroides abscessus subsp. abscessus
1885	GCF_900140525.1	5096402	64	2016-12-16	Mycobacteroides abscessus subsp. abscessus	GCF_000069185.1	99.23	Mycobacteroides abscessus subsp. abscessus
1886	GCF_900140545.1	5166383	64	2016-12-16	Mycobacteroides abscessus subsp. abscessus	GCF_000069185.1	99.28	Mycobacteroides abscessus subsp. abscessus
1887	GCF_900140555.1	4990964	64	2017-03-11	Mycobacteroides abscessus subsp. abscessus	GCF_000069185.1	99.39	Mycobacteroides abscessus subsp. abscessus
1888	GCF_900140565.1	4989849	64	2016-12-16	Mycobacteroides abscessus subsp. abscessus	GCF_000069185.1	99.36	Mycobacteroides abscessus subsp. abscessus
1889	GCF_900140575.1	5362771	64	2017-03-11	Mycobacteroides abscessus subsp. abscessus	GCF_000069185.1	99.23	Mycobacteroides abscessus subsp. abscessus
1890	GCF_900140585.1	5827851	64	2017-03-11	Mycobacteroides abscessus subsp. massiliense	GCF_000497265.2	99.5	Mycobacteroides abscessus subsp. massiliense
1891	GCF_900140595.1	5116077	64	2017-03-11	Mycobacteroides abscessus subsp. abscessus	GCF_000069185.1	100	Mycobacteroides abscessus subsp. abscessus
1892	GCF_900140605.1	5064003	64	2017-03-11	Mycobacteroides abscessus subsp. abscessus	GCF_000069185.1	99.97	Mycobacteroides abscessus subsp. abscessus
1893	GCF_900140615.1	5203345	64	2016-12-16	Mycobacteroides abscessus subsp. abscessus	GCF_000069185.1	99.98	Mycobacteroides abscessus subsp. abscessus
1894	GCF_900140625.1	5165779	64	2016-12-16	Mycobacteroides abscessus subsp. abscessus	GCF_000069185.1	99.93	Mycobacteroides abscessus subsp. abscessus
1895	GCF_900140635.1	5082459	64	2017-03-11	Mycobacteroides abscessus subsp. massiliense	GCF_000497265.2	99.32	Mycobacteroides abscessus subsp. massiliense
1896	GCF_900140645.1	5278026	64	2016-12-16	Mycobacteroides abscessus subsp. abscessus	GCF_000069185.1	99.97	Mycobacteroides abscessus subsp. abscessus
1897	GCF_900140655.1	5024478	64	2017-03-12	Mycobacteroides abscessus subsp. abscessus	GCF_000069185.1	99.08	Mycobacteroides abscessus subsp. abscessus
1898	GCF_900140665.1	5777215	64	2016-12-16	Mycobacteroides abscessus subsp. abscessus	GCF_000069185.1	99.32	Mycobacteroides abscessus subsp. abscessus
1899	GCF_900140675.1	5098656	64	2017-03-11	Mycobacteroides abscessus subsp. abscessus	GCF_000069185.1	99.98	Mycobacteroides abscessus subsp. abscessus
1900	GCF_900140685.1	5116971	64	2016-12-16	Mycobacteroides abscessus subsp. abscessus	GCF_000069185.1	99.97	Mycobacteroides abscessus subsp. abscessus
1901	GCF_900140695.1	5079238	64	2016-12-16	Mycobacteroides abscessus subsp. abscessus	GCF_000069185.1	99.32	Mycobacteroides abscessus subsp. abscessus
1902	GCF_900140705.1	5229053	64	2016-12-16	Mycobacteroides abscessus subsp. abscessus	GCF_000069185.1	99.93	Mycobacteroides abscessus subsp. abscessus
1903	GCF_900140715.1	5446536	64	2016-12-16	Mycobacteroides abscessus subsp. abscessus	GCF_000069185.1	99.93	Mycobacteroides abscessus subsp. abscessus
1904	GCF_900140725.1	5191817	64	2016-12-16	Mycobacteroides abscessus subsp. abscessus	GCF_000069185.1	99.98	Mycobacteroides abscessus subsp. abscessus
1905	GCF_900140735.1	5066539	64	2017-03-11	Mycobacteroides abscessus subsp. massiliense	GCF_000497265.2	98.9	Mycobacteroides abscessus subsp. massiliense
1906	GCF_900140745.1	5054963	64	2016-12-16	Mycobacteroides abscessus subsp. abscessus	GCF_000069185.1	100	Mycobacteroides abscessus subsp. abscessus
1907	GCF_900140755.1	5088078	64	2017-03-11	Mycobacteroides abscessus subsp. massiliense	GCF_000497265.2	98.61	Mycobacteroides abscessus subsp. massiliense
1908	GCF_900140765.1	5109720	64	2017-03-11	Mycobacteroides abscessus subsp. massiliense	GCF_000497265.2	99.5	Mycobacteroides abscessus subsp. massiliense
1909	GCF_900140775.1	5201789	64	2017-03-11	Mycobacteroides abscessus subsp. massiliense	GCF_000497265.2	98.97	Mycobacteroides abscessus subsp. massiliense
1910	GCF_900140785.1	5209827	64	2017-03-11	Mycobacteroides abscessus subsp. abscessus	GCF_000069185.1	99.98	Mycobacteroides abscessus subsp. abscessus
1911	GCF_900140795.1	5251430	64	2016-12-16	Mycobacteroides abscessus subsp. abscessus	GCF_000069185.1	99.39	Mycobacteroides abscessus subsp. abscessus
1912	GCF_900140805.1	5259515	64	2017-03-11	Mycobacteroides abscessus subsp. abscessus	GCF_000069185.1	99.99	Mycobacteroides abscessus subsp. abscessus
1913	GCF_900140815.1	5337035	64	2016-12-16	Mycobacteroides abscessus subsp. abscessus	GCF_000069185.1	99.39	Mycobacteroides abscessus subsp. abscessus
1914	GCF_900140825.1	5144692	64	2016-12-16	Mycobacteroides abscessus subsp. abscessus	GCF_000069185.1	99.32	Mycobacteroides abscessus subsp. abscessus
1915	GCF_900140835.1	5486769	64	2016-12-16	Mycobacteroides abscessus subsp. abscessus	GCF_000069185.1	100	Mycobacteroides abscessus subsp. abscessus
1916	GCF_900140845.1	5075695	64	2017-03-11	Mycobacteroides abscessus subsp. massiliense	GCF_000497265.2	99.45	Mycobacteroides abscessus subsp. massiliense
1917	GCF_900140855.1	5077548	64	2016-12-16	Mycobacteroides abscessus subsp. abscessus	GCF_000069185.1	100	Mycobacteroides abscessus subsp. abscessus
1918	GCF_900140865.1	5115925	64	2017-03-11	Mycobacteroides abscessus subsp. massiliense	GCF_000497265.2	98.61	Mycobacteroides abscessus subsp. massiliense
1919	GCF_900140875.1	5066788	64	2016-12-16	Mycobacteroides abscessus subsp. abscessus	GCF_000069185.1	99.98	Mycobacteroides abscessus subsp. abscessus
1920	GCF_900140885.1	5602405	64	2017-03-11	Mycobacteroides abscessus subsp. abscessus	GCF_000069185.1	99.28	Mycobacteroides abscessus subsp. abscessus
1921	GCF_900140895.1	5133361	64	2017-03-11	Mycobacteroides abscessus subsp. abscessus	GCF_000069185.1	99.28	Mycobacteroides abscessus subsp. abscessus
1922	GCF_900140905.1	5130254	64	2016-12-16	Mycobacteroides abscessus subsp. abscessus	GCF_000069185.1	99.93	Mycobacteroides abscessus subsp. abscessus
1923	GCF_900140915.1	5083085	64	2016-12-16	Mycobacteroides abscessus subsp. abscessus	GCF_000069185.1	100	Mycobacteroides abscessus subsp. abscessus
1924	GCF_900140925.1	5130512	64	2017-03-11	Mycobacteroides abscessus subsp. abscessus	GCF_000069185.1	99.97	Mycobacteroides abscessus subsp. abscessus
1925	GCF_900140935.1	5126984	64	2016-12-16	Mycobacteroides abscessus subsp. abscessus	GCF_000069185.1	99.97	Mycobacteroides abscessus subsp. abscessus
1926	GCF_900140945.1	5100504	64	2017-03-11	Mycobacteroides abscessus subsp. abscessus	GCF_000069185.1	99.39	Mycobacteroides abscessus subsp. abscessus
1927	GCF_900140955.1	5085169	64	2016-12-16	Mycobacteroides abscessus subsp. abscessus	GCF_000069185.1	99.28	Mycobacteroides abscessus subsp. abscessus
1928	GCF_900140965.1	5089992	64	2017-03-11	Mycobacteroides abscessus subsp. abscessus	GCF_000069185.1	99.92	Mycobacteroides abscessus subsp. abscessus
1929	GCF_900140975.1	5167978	64	2016-12-16	Mycobacteroides abscessus subsp. abscessus	GCF_000069185.1	99.28	Mycobacteroides abscessus subsp. abscessus
1930	GCF_900140985.1	5111284	64	2016-12-16	Mycobacteroides abscessus subsp. abscessus	GCF_000069185.1	99.36	Mycobacteroides abscessus subsp. abscessus
1931	GCF_900140995.1	5098058	64	2016-12-16	Mycobacteroides abscessus subsp. abscessus	GCF_000069185.1	99.98	Mycobacteroides abscessus subsp. abscessus
1932	GCF_900141005.1	5128713	64	2016-12-16	Mycobacteroides abscessus subsp. abscessus	GCF_000069185.1	99.13	Mycobacteroides abscessus subsp. abscessus
1933	GCF_900141015.1	5505561	64	2017-03-11	Mycobacteroides abscessus subsp. massiliense	GCF_000497265.2	98.61	Mycobacteroides abscessus subsp. massiliense
1934	GCF_900141025.1	5340854	64	2016-12-16	Mycobacteroides abscessus subsp. abscessus	GCF_000069185.1	99.36	Mycobacteroides abscessus subsp. abscessus
1935	GCF_900141035.1	5096267	64	2016-12-16	Mycobacteroides abscessus subsp. abscessus	GCF_000069185.1	99.39	Mycobacteroides abscessus subsp. abscessus
1936	GCF_900141045.1	5343193	64	2017-03-11	Mycobacteroides abscessus subsp. massiliense	GCF_000497265.2	98.97	Mycobacteroides abscessus subsp. massiliense
1937	GCF_900141055.1	5279956	64	2017-03-11	Mycobacteroides abscessus subsp. abscessus	GCF_000069185.1	99.28	Mycobacteroides abscessus subsp. abscessus
1938	GCF_900141065.1	5196076	64	2017-03-11	Mycobacteroides abscessus subsp. abscessus	GCF_000069185.1	99.18	Mycobacteroides abscessus subsp. abscessus
1939	GCF_900141075.1	5195902	64	2016-12-16	Mycobacteroides abscessus subsp. abscessus	GCF_000069185.1	99.32	Mycobacteroides abscessus subsp. abscessus
1940	GCF_900141085.1	5195710	64	2017-03-11	Mycobacteroides abscessus subsp. massiliense	GCF_000497265.2	99.48	Mycobacteroides abscessus subsp. massiliense
1941	GCF_900141095.1	5344036	64	2016-12-16	Mycobacteroides abscessus subsp. abscessus	GCF_000069185.1	99.95	Mycobacteroides abscessus subsp. abscessus
1942	GCF_900141105.1	5139423	64	2016-12-16	Mycobacteroides abscessus subsp. abscessus	GCF_000069185.1	99.23	Mycobacteroides abscessus subsp. abscessus
1943	GCF_900141115.1	5315024	64	2016-12-16	Mycobacteroides abscessus subsp. abscessus	GCF_000069185.1	99.94	Mycobacteroides abscessus subsp. abscessus
1944	GCF_900141125.1	5341825	64	2016-12-16	Mycobacteroides abscessus subsp. abscessus	GCF_000069185.1	99.2	Mycobacteroides abscessus subsp. abscessus
1945	GCF_900141135.1	5074222	64	2017-03-11	Mycobacteroides abscessus subsp. massiliense	GCF_000497265.2	99.32	Mycobacteroides abscessus subsp. massiliense
1946	GCF_900141145.1	5067172	64	2017-03-16	Mycobacteroides abscessus subsp. abscessus	GCF_000069185.1	99.28	Mycobacteroides abscessus subsp. abscessus
1947	GCF_900141155.1	5082434	64	2017-03-11	Mycobacteroides abscessus subsp. abscessus	GCF_000069185.1	99.32	Mycobacteroides abscessus subsp. abscessus
1948	GCF_900141165.1	5118231	64	2016-12-16	Mycobacteroides abscessus subsp. abscessus	GCF_000069185.1	100	Mycobacteroides abscessus subsp. abscessus
1949	GCF_900141175.1	5107403	64	2016-12-16	Mycobacteroides abscessus subsp. abscessus	GCF_000069185.1	99.32	Mycobacteroides abscessus subsp. abscessus
1950	GCF_900141185.1	5098671	64	2017-03-11	Mycobacteroides abscessus subsp. massiliense	GCF_000497265.2	99.09	Mycobacteroides abscessus subsp. massiliense
1951	GCF_900141195.1	5073623	64	2017-03-11	Mycobacteroides abscessus subsp. bolletii	GCF_003609715.1	99.14	Mycobacteroides abscessus subsp. bolletii
1952	GCF_900141205.1	5074858	64	2016-12-16	Mycobacteroides abscessus subsp. abscessus	GCF_000069185.1	99.95	Mycobacteroides abscessus subsp. abscessus
1953	GCF_900141215.1	5090549	64	2017-03-11	Mycobacteroides abscessus subsp. abscessus	GCF_000069185.1	99.36	Mycobacteroides abscessus subsp. abscessus
1954	GCF_900141225.1	5090491	64	2017-03-11	Mycobacteroides abscessus subsp. massiliense	GCF_000497265.2	98.97	Mycobacteroides abscessus subsp. massiliense
1955	GCF_900141235.1	5090491	64	2016-12-16	Mycobacteroides abscessus subsp. abscessus	GCF_000069185.1	99.97	Mycobacteroides abscessus subsp. abscessus
1956	GCF_900141245.1	5090491	64	2017-03-11	Mycobacteroides abscessus subsp. massiliense	GCF_000497265.2	99.45	Mycobacteroides abscessus subsp. massiliense
1957	GCF_900141255.1	5090491	64	2017-03-11	Mycobacteroides abscessus subsp. abscessus	GCF_000069185.1	99.42	Mycobacteroides abscessus subsp. abscessus
1958	GCF_900141265.1	5090491	64	2016-12-16	Mycobacteroides abscessus subsp. abscessus	GCF_000069185.1	99.99	Mycobacteroides abscessus subsp. abscessus
1959	GCF_900141275.1	5066499	64	2017-03-11	Mycobacteroides abscessus subsp. massiliense	GCF_000497265.2	98.9	Mycobacteroides abscessus subsp. massiliense
1960	GCF_900141285.1	5077098	64	2017-03-11	Mycobacteroides abscessus subsp. abscessus	GCF_000069185.1	99.28	Mycobacteroides abscessus subsp. abscessus
1961	GCF_900141295.1	5126114	64	2017-03-11	Mycobacteroides abscessus subsp. abscessus	GCF_000069185.1	99.32	Mycobacteroides abscessus subsp. abscessus
1962	GCF_900141305.1	5060796	64	2016-12-16	Mycobacteroides abscessus subsp. abscessus	GCF_000069185.1	99.32	Mycobacteroides abscessus subsp. abscessus
1963	GCF_900141315.1	5083961	64	2016-12-16	Mycobacteroides abscessus subsp. abscessus	GCF_000069185.1	99.32	Mycobacteroides abscessus subsp. abscessus
1964	GCF_900141325.1	5082795	64	2016-12-16	Mycobacteroides abscessus subsp. abscessus	GCF_000069185.1	99.97	Mycobacteroides abscessus subsp. abscessus
1965	GCF_900141335.1	5085352	64	2016-12-16	Mycobacteroides abscessus subsp. abscessus	GCF_000069185.1	99.28	Mycobacteroides abscessus subsp. abscessus
1966	GCF_900141345.1	5084646	64	2017-03-11	Mycobacteroides abscessus subsp. abscessus	GCF_000069185.1	99.99	Mycobacteroides abscessus subsp. abscessus
1967	GCF_900141355.1	5192284	64	2017-03-11	Mycobacteroides abscessus subsp. massiliense	GCF_000497265.2	99.5	Mycobacteroides abscessus subsp. massiliense
1968	GCF_900141365.1	5270077	64	2017-03-11	Mycobacteroides abscessus subsp. abscessus	GCF_000069185.1	99.23	Mycobacteroides abscessus subsp. abscessus
1969	GCF_900141375.1	5071665	64	2017-03-11	Mycobacteroides abscessus subsp. abscessus	GCF_000069185.1	99.02	Mycobacteroides abscessus subsp. abscessus
1970	GCF_900141385.1	5085163	64	2017-03-11	Mycobacteroides abscessus subsp. abscessus	GCF_000069185.1	99.14	Mycobacteroides abscessus subsp. abscessus
1971	GCF_900141395.1	5239516	64	2017-03-11	Mycobacteroides abscessus subsp. abscessus	GCF_000069185.1	100	Mycobacteroides abscessus subsp. abscessus
1972	GCF_900141405.1	5049931	64	2017-03-11	Mycobacteroides abscessus subsp. abscessus	GCF_000069185.1	99.18	Mycobacteroides abscessus subsp. abscessus
1973	GCF_900141415.1	5237635	64	2016-12-16	Mycobacteroides abscessus subsp. bolletii	GCF_000497265.2	99.45	Mycobacteroides abscessus subsp. massiliense
1974	GCF_900141425.1	5191618	64	2017-03-11	Mycobacteroides abscessus subsp. massiliense	GCF_000497265.2	98.61	Mycobacteroides abscessus subsp. massiliense
1975	GCF_900141435.1	5066758	64	2017-03-11	Mycobacteroides abscessus subsp. abscessus	GCF_000069185.1	99.98	Mycobacteroides abscessus subsp. abscessus
1976	GCF_900141445.1	5044087	64	2017-03-11	Mycobacteroides abscessus subsp. abscessus	GCF_000069185.1	99.23	Mycobacteroides abscessus subsp. abscessus
1977	GCF_900141455.1	5040341	64	2017-03-11	Mycobacteroides abscessus subsp. abscessus	GCF_000069185.1	99.92	Mycobacteroides abscessus subsp. abscessus
1978	GCF_900141465.1	5083851	64	2017-03-11	Mycobacteroides abscessus subsp. abscessus	GCF_000069185.1	99.39	Mycobacteroides abscessus subsp. abscessus
1979	GCF_900141475.1	5083237	64	2017-03-11	Mycobacteroides abscessus subsp. massiliense	GCF_000497265.2	99.93	Mycobacteroides abscessus subsp. massiliense
1980	GCF_900141485.1	5040501	64	2017-03-11	Mycobacteroides abscessus subsp. abscessus	GCF_000069185.1	99.32	Mycobacteroides abscessus subsp. abscessus
1981	GCF_900141495.1	5083106	64	2017-03-11	Mycobacteroides abscessus subsp. abscessus	GCF_000069185.1	99.23	Mycobacteroides abscessus subsp. abscessus
1982	GCF_900141505.1	5038910	64	2017-03-11	Mycobacteroides abscessus subsp. massiliense	GCF_000497265.2	98.74	Mycobacteroides abscessus subsp. massiliense
1983	GCF_900141515.1	5073879	64	2017-03-11	Mycobacteroides abscessus subsp. massiliense	GCF_000497265.2	98.74	Mycobacteroides abscessus subsp. massiliense
1984	GCF_900141525.1	5056364	64	2016-12-16	Mycobacteroides abscessus subsp. abscessus	GCF_000069185.1	99.98	Mycobacteroides abscessus subsp. abscessus
1985	GCF_900141535.1	5081634	64	2016-12-16	Mycobacteroides abscessus subsp. abscessus	GCF_000069185.1	99.28	Mycobacteroides abscessus subsp. abscessus
1986	GCF_900141545.1	5083396	64	2017-03-11	Mycobacteroides abscessus subsp. abscessus	GCF_000069185.1	99.23	Mycobacteroides abscessus subsp. abscessus
1987	GCF_900141555.1	5049281	64	2016-12-16	Mycobacteroides abscessus subsp. abscessus	GCF_000069185.1	99.36	Mycobacteroides abscessus subsp. abscessus
1988	GCF_900141565.1	5072921	64	2016-12-16	Mycobacteroides abscessus subsp. abscessus	GCF_000069185.1	99.23	Mycobacteroides abscessus subsp. abscessus
1989	GCF_900141575.1	5064667	64	2017-03-11	Mycobacteroides abscessus subsp. abscessus	GCF_000069185.1	99.28	Mycobacteroides abscessus subsp. abscessus
1990	GCF_900141585.1	5083195	64	2017-03-11	Mycobacteroides abscessus subsp. abscessus	GCF_000069185.1	99.23	Mycobacteroides abscessus subsp. abscessus
1991	GCF_900141595.1	5082714	64	2017-03-11	Mycobacteroides abscessus subsp. abscessus	GCF_000069185.1	98.97	Mycobacteroides abscessus subsp. abscessus
1992	GCF_900141605.1	5038083	64	2017-03-11	Mycobacteroides abscessus subsp. bolletii	GCF_003609715.1	99.14	Mycobacteroides abscessus subsp. bolletii
1993	GCF_900141615.1	5021072	64	2016-12-16	Mycobacteroides abscessus subsp. abscessus	GCF_000069185.1	99.14	Mycobacteroides abscessus subsp. abscessus
1994	GCF_900141645.1	5090737	64	2016-12-16	Mycobacteroides abscessus subsp. abscessus	GCF_000069185.1	99.32	Mycobacteroides abscessus subsp. abscessus
1995	GCF_900141675.1	5420922	64	2016-12-16	Mycobacteroides abscessus subsp. abscessus	GCF_000069185.1	99.36	Mycobacteroides abscessus subsp. abscessus
1996	GCF_900141685.1	5085884	64	2017-03-11	Mycobacteroides abscessus subsp. abscessus	GCF_000069185.1	99.28	Mycobacteroides abscessus subsp. abscessus
1997	GCF_900141695.1	5021378	64	2016-12-16	Mycobacteroides abscessus subsp. abscessus	GCF_000069185.1	99.23	Mycobacteroides abscessus subsp. abscessus
1998	GCF_900169205.1	5111343	64	2017-03-16	Mycobacteroides abscessus subsp. massiliense	GCF_000497265.2	98.86	Mycobacteroides abscessus subsp. massiliense
[truncated: 9 more rows]
